# Supplementary material for: An Analysis of the Serum Metabolomic Profile for the Radiomitigative Effect of the Thrombopoietin Receptor Agonist Romiplostim in Lethally Whole-Body-Irradiated Mice
Source: Metabolites. 2022 Feb 8;12(2):161. doi: 10.3390/metabo12020161 (PMC8877426; doi:10.3390/metabo12020161)
Supplement: Supplementary file 1 [file metabolites-12-00161-s001.zip]

Archive with 2 entries (2 files):
- metabolites-1575083-supplementary.pdf
- metabolites-1575083-supplementary.xlsx
