# Supplementary material for: An Analysis of the Serum Metabolomic Profile for the Radiomitigative Effect of the Thrombopoietin Receptor Agonist Romiplostim in Lethally Whole-Body-Irradiated Mice
Source: Metabolites. 2022 Feb 8;12(2):161. doi: 10.3390/metabo12020161 (PMC8877426; doi:10.3390/metabo12020161)
Supplement: Supplementary file 1 [file metabolites-12-00161-s001.zip › metabolites-1575083-supplementary.xlsx]

## Sheet: list
ID	HMT DB †				m/z	MT/RT	Relative Area
	Compound name	Pathway Label	PubChem CID	HMDB ID			non-TBI			non-TBI-RP			TBI			TBI-RP			non-TBI		non-TBI-RP		TBI		TBI-RP
							A01-1	A01-2	A01-3	B01-1	B01-2	B01-3	C01-1	C01-2	C01-3	D01-1	D01-2	D01-3	Mean	S.D.	Mean	S.D.	Mean	S.D.	Mean	S.D.
C_0050	1-Aminocyclopentanecarboxylic acid	1-Aminocyclopentanecarboxylic acid	2901		130.087	8.19055	N.D.	N.D.	N.D.	N.D.	5.40396e-05	N.D.	N.D.	N.D.	N.D.	N.D.	N.D.	N.D.	N.A.	N.A.	5.40396e-05	N.A.	N.A.	N.A.	N.A.	N.A.
C_0071	1-Methyl-4-imidazoleacetic acid	MIA	75810	HMDB0002820	141.067	7.01216	0.000152769	0.000180336	0.000173064	0.000150251	0.000189814	0.000205797	7.74023e-05	0.000150532	0.000174543	0.000146057	0.000247094	0.000121314	0.000168723	1.42869e-05	0.000181954	2.8595e-05	0.000134159	5.05979e-05	0.000171488	6.66348e-05
C_0153	1-Methyladenosine	1-Methyladenosine	27476	HMDB0003331	282.121	8.53118	2.78717e-05	2.22447e-05	2.26639e-05	2.94447e-05	3.88103e-05	3.93041e-05	2.14593e-05	2.61858e-05	2.96668e-05	2.54902e-05	2.42786e-05	2.52415e-05	2.42601e-05	3.13476e-06	3.5853e-05	5.55523e-06	2.57706e-05	4.11948e-06	2.50034e-05	6.39941e-07
C_0044	1-Methylhistamine	1-Methylhistamine	3614	HMDB0000898	126.103	4.15547	0.000105616	0.000218139	0.000240988	0.000423303	0.000502998	0.000525864	N.D.	N.D.	N.D.	N.D.	N.D.	N.D.	0.000188248	7.24675e-05	0.000484055	5.38408e-05	N.A.	N.A.	N.A.	N.A.
C_0099	1-Methylhistidine 3-Methylhistidine	1-Methylhistidine 3-Methylhistidine	92105 64969	HMDB0000001 HMDB0000479	170.094	6.36392	0.00165327	0.00459294	0.00514584	0.00464512	0.004737	0.00470955	0.0042183	0.00411797	0.00470527	0.00385441	0.00371427	0.00459402	0.00379735	0.0018773	0.00469722	4.71674e-05	0.00434718	0.000314146	0.00405423	0.000472689
C_0064	1-Methylnicotinamide	1-Methylnicotinamide	457	HMDB0000699	137.072	6.23874	0.000152336	0.000264171	0.000222884	0.000209897	0.000375145	0.000440109	0.00024213	0.000414126	0.000318037	0.000432961	0.000367031	0.000327782	0.00021313	5.65518e-05	0.000341717	0.000118691	0.000324764	8.61949e-05	0.000375925	5.31507e-05
A_0065	10-Hydroxydecanoic acid	10-Hydroxydecanoic acid	74300		187.135	6.6117	0.000108596	N.D.	N.D.	0.000230617	0.000184835	0.000230691	0.000199925	0.000161147	N.D.	0.00011092	N.D.	N.D.	0.000108596	N.A.	0.000215381	2.64538e-05	0.000180536	2.74199e-05	0.00011092	N.A.
C_0070	1H-Imidazole-4-propionic acid	1H-Imidazole-4-propionic acid	10105257		141.065	6.88939	0.000113341	0.000121124	0.000234216	N.D.	9.68414e-05	6.87821e-05	N.D.	0.000124925	4.88915e-05	8.69519e-05	0.000147127	N.D.	0.000156227	6.76524e-05	8.28118e-05	1.98409e-05	8.69082e-05	5.37638e-05	0.000117039	4.25501e-05
C_0129	2'-Deoxycytidine	dCyt	13711	HMDB0000014	228.099	8.061	0.000224024	0.000158606	0.000181915	0.000165042	0.000121405	0.00017996	7.97591e-05	0.000102067	9.95809e-05	9.43323e-05	8.48294e-05	9.39247e-05	0.000188181	3.31564e-05	0.000155469	3.04289e-05	9.38022e-05	1.2225e-05	9.10288e-05	5.37271e-06
A_0036	2,3-Dihydroxybenzoic acid	2,3-Dihydroxybenzoic acid	19	HMDB0000397	153.019	7.98631	0.000165735	0.000173528	N.D.	N.D.	N.D.	0.000168183	N.D.	N.D.	0.000194728	0.000133417	0.000160064	N.D.	0.000169632	5.51004e-06	0.000168183	N.A.	0.000194728	N.A.	0.00014674	1.88427e-05
C_0116	2,6-Diaminopimelic acid	2,6-Diaminopimelic acid	439283	HMDB0001370	191.104	7.58854	5.98221e-05	0.000114502	8.63641e-05	7.39558e-05	9.21744e-05	9.73669e-05	N.D.	5.59884e-05	6.72171e-05	0.000129622	0.000152425	8.53915e-05	8.68961e-05	2.73439e-05	8.78324e-05	1.22947e-05	6.16027e-05	7.93993e-06	0.000122479	3.40827e-05
C_0039	2-Amino-2-(hydroxymethyl)-1,3-propanediol	2-Amino-2-(hydroxymethyl)-1,3-propanediol	6503		122.082	7.03668	0.000540748	N.D.	N.D.	N.D.	N.D.	N.D.	N.D.	N.D.	N.D.	N.D.	N.D.	N.D.	0.000540748	N.A.	N.A.	N.A.	N.A.	N.A.	N.A.	N.A.
C_0018	2-Aminoisobutyric acid 2-Aminobutyric acid	2-Aminoisobutyric acid 2-Aminobutyric acid	6119 6657	HMDB0001906 HMDB0000452	104.071	8.25482	0.00190887	0.002863	0.00366075	0.00326149	0.00311121	0.00359069	0.00276062	0.0023225	0.00350504	0.0038386	0.00336209	0.00274983	0.00281088	0.000877104	0.00332113	0.000245241	0.00286272	0.000597843	0.00331684	0.000545791
A_0024	2-Hydroxy-4-methylvaleric acid	2-Hydroxy-4-methylvaleric acid	439960	HMDB0000624	131.071	7.44115	0.000228557	0.000185611	N.D.	N.D.	N.D.	0.000111892	N.D.	0.000341924	N.D.	N.D.	N.D.	N.D.	0.000207084	3.03674e-05	0.000111892	N.A.	0.000341924	N.A.	N.A.	N.A.
A_0009	2-Hydroxybutyric acid	2-HBA	440864	HMDB0000008	103.04	8.19402	0.00304322	0.00317015	0.00319672	0.00336643	0.00263346	0.00354186	0.00518264	0.00317862	0.00377043	0.0039775	0.00340696	0.00266048	0.0031367	8.20394e-05	0.00318059	0.000481874	0.0040439	0.00102962	0.00334831	0.000660469
A_0034	2-Hydroxyglutaric acid	2-Hydroxyglutaric acid	43	HMDB0000606,HMDB0000694	147.03	13.1185	0.000861824	0.0007797	0.000951742	N.D.	0.000740715	0.000878559	N.D.	0.000549294	0.00087141	0.000672707	0.000834108	0.000788732	0.000864422	8.60502e-05	0.000809637	9.74704e-05	0.000710352	0.00022777	0.000765182	8.32374e-05
A_0018	2-Hydroxyvaleric acid	2-Hydroxyvaleric acid	98009	HMDB0001863	117.056	7.78024	0.000964738	0.000958934	0.000883937	0.00114193	0.00097064	0.000957989	0.000759004	0.000922877	0.00149732	0.00114701	0.00111876	0.00152868	0.00093587	4.50685e-05	0.00102352	0.000102743	0.00105973	0.000387719	0.00126482	0.000228949
C_0034	2-Methylserine	2-Methylserine	439656		120.066	8.94985	3.14561e-05	7.09129e-05	7.18136e-05	4.88453e-05	7.20938e-05	6.69956e-05	N.D.	0.000107709	8.72716e-05	8.24245e-05	6.3229e-05	0.000100429	5.80609e-05	2.30448e-05	6.26449e-05	1.22196e-05	9.74902e-05	1.44513e-05	8.20275e-05	1.86032e-05
A_0033	2-Oxoglutaric acid	2-OG	51	HMDB0000208	145.014	15.3417	0.0117678	0.00804874	0.0073014	0.00581148	0.00818986	0.008529	0.00157885	0.00786171	0.00907434	0.00870114	0.00851339	0.00812401	0.00903933	0.00239233	0.00751011	0.0014808	0.00617164	0.00402341	0.00844618	0.000294379
A_0013	2-Oxoisovaleric acid	2-KIV	49	HMDB0000019	115.04	8.49863	0.00227263	0.00210918	0.00203556	0.00178413	0.00184697	0.00168667	0.00220194	0.00165105	0.00186522	0.00176754	0.00212222	0.0017427	0.00213912	0.000121335	0.00177259	8.07717e-05	0.00190607	0.000277708	0.00187749	0.000212311
A_0059	3,4-Dihydroxyhydrocinnamic acid	3,4-Dihydroxyhydrocinnamic acid	348154	HMDB0000423	181.049	6.89489	0.000105439	N.D.	0.000126428	N.D.	N.D.	N.D.	N.D.	N.D.	N.D.	N.D.	N.D.	N.D.	0.000115934	1.48413e-05	N.A.	N.A.	N.A.	N.A.	N.A.	N.A.
A_0042	3-(4-Hydroxyphenyl)propionic acid 2-(4-Hydroxyphenyl)propionic acid 3-(3-Hydroxyphenyl)propionic acid	3-(4-Hydroxyphenyl)propionic acid 2-(4-Hydroxyphenyl)propionic acid 3-(3-Hydroxyphenyl)propionic acid	10394 102526 91	HMDB0002199 HMDB0041683 HMDB0000375	165.055	7.04179	0.000341888	0.000287647	0.000455212	0.000270912	0.00022958	0.000327042	N.D.	0.000277655	0.000358857	0.000256835	0.00033491	0.000327012	0.000361582	8.55008e-05	0.000275845	4.89178e-05	0.000318256	5.74185e-05	0.000306252	4.29787e-05
C_0027	3-Amino-2-piperidone	3-Amino-2-piperidone	5200225	HMDB0000323	115.086	6.44084	N.D.	5.77975e-05	6.45049e-05	N.D.	N.D.	N.D.	N.D.	N.D.	6.03709e-05	N.D.	N.D.	N.D.	6.11512e-05	4.74282e-06	N.A.	N.A.	6.03709e-05	N.A.	N.A.	N.A.
C_0045	3-Hydroxy-2-methyl-4-pyrone	3-Hydroxy-2-methyl-4-pyrone	8369	HMDB0030776	127.04	20.7005	0.00165036	0.00114836	0.00102765	0.000919598	0.000953676	0.00110127	N.D.	0.00149027	0.00139731	0.0011808	0.00092538	0.00110723	0.00127546	0.000330237	0.000991515	9.65659e-05	0.00144379	6.57329e-05	0.00107113	0.000131478
A_0010	3-Hydroxybutyric acid	3-HBA	441	HMDB0000011,HMDB0000357,HMDB0000442	103.04	8.00113	0.0277283	0.0232138	0.0230085	0.0579637	0.0310722	0.0413085	0.115779	0.0206272	0.0330451	0.0567561	0.0310364	0.0312635	0.0246502	0.00266771	0.0434481	0.0135728	0.0564838	0.0517252	0.0396854	0.0147842
A_0084	3-Indoxylsulfuric acid	3-Indoxylsulfuric acid	10258	HMDB0000682	212.002	7.98529	0.0042684	0.00810042	0.00711423	0.0031279	0.00486387	0.00350664	0.000434619	0.00426803	0.00486752	0.00388002	0.00578089	0.00537037	0.00649435	0.0019898	0.0038328	0.000912789	0.00319005	0.00240503	0.00501043	0.00100025
A_0035	3-Phenylpropionic acid	3-Phenylpropionic acid	107	HMDB0000764	149.06	7.38966	0.00065284	0.000619598	0.00036198	0.000702644	0.000930713	0.00129988	N.D.	0.00182074	0.00112456	0.000807999	0.000720922	0.000933512	0.000544806	0.000159202	0.000977746	0.000301383	0.00147265	0.000492278	0.000820811	0.000106872
A_0062	3-Phosphoglyceric acid	3-PG	439183	HMDB0000807	184.986	14.4359	0.000290432	0.000314162	N.D.	N.D.	0.000332152	0.00027006	N.D.	0.000254543	0.00023124	0.000207468	N.D.	0.000242977	0.000302297	1.67803e-05	0.000301106	4.39052e-05	0.000242892	1.64778e-05	0.000225223	2.51092e-05
A_0023	3-Ureidopropionic acid	3-Ureidopropionic acid	111	HMDB0000026	131.046	7.72711	0.00063453	0.00059174	0.00111737	0.000294298	0.000429216	0.000463454	0.00087477	0.000453682	0.000566451	0.000366505	0.000530873	0.000319459	0.000781213	0.000291905	0.000395656	8.94324e-05	0.000631634	0.000217981	0.000405612	0.000111
A_0032	4-Acetamidobutanoic acid	4-Acetamidobutanoic acid	18189	HMDB0003681	144.066	7.25538	N.D.	0.000225888	0.000217894	0.000311567	0.000275359	0.000611262	0.000236275	0.000163047	0.000395368	0.000467115	0.000603091	0.000820206	0.000221891	5.65264e-06	0.000399396	0.000184372	0.000264897	0.000118776	0.000630137	0.000178093
C_0074	4-Guanidinobutyric acid	4-GBA	500	HMDB0003464	146.094	7.04833	0.00041239	0.000667854	0.000640824	0.000357602	0.000843816	0.000756809	5.64392e-05	0.000466063	0.00108765	0.000392028	0.000357483	0.000621789	0.000573689	0.000140342	0.000652743	0.000259275	0.000536716	0.000519221	0.0004571	0.000143667
A_0021	4-Methyl-2-oxovaleric acid 3-Methyl-2-oxovaleric acid 2-Oxohexanoic acid	2-Oxoleucine 2K3MVA 2-Oxohexanoic acid	70 47 159664	HMDB0000695 HMDB0000491 HMDB0001864	129.056	8.02815	0.00597279	0.00585363	0.00508785	0.00387228	0.00477782	0.00424741	0.00707165	0.00500665	0.00543918	0.00565818	0.00632106	0.00525864	0.00563809	0.000480232	0.00429917	0.000454984	0.00583916	0.00108906	0.00574596	0.000536623
C_0049	4-Oxopyrrolidine-2-carboxylic acid	4-Oxopyrrolidine-2-carboxylic acid	107541		130.05	9.5097	0.000210552	0.000133532	0.000142487	0.000150388	0.000224203	0.000234725	9.53264e-05	0.000221639	0.000184501	0.000143824	N.D.	N.D.	0.00016219	4.21207e-05	0.000203105	4.59565e-05	0.000167155	6.49181e-05	0.000143824	N.A.
A_0061	4-Pyridoxic acid	4-Pyridoxic acid	6723	HMDB0000017	182.046	7.38115	N.D.	N.D.	7.73401e-05	N.D.	N.D.	0.000116727	N.D.	N.D.	N.D.	N.D.	N.D.	N.D.	7.73401e-05	N.A.	0.000116727	N.A.	N.A.	N.A.	N.A.	N.A.
C_0030	5-Aminovaleric acid	5-Aminovaleric acid	138	HMDB0003355	118.086	6.82871	0.000742771	0.000615264	0.000517313	N.D.	0.000535913	N.D.	N.D.	0.000760111	0.000773412	N.D.	0.000728939	N.D.	0.000625116	0.000113051	0.000535913	N.A.	0.000766761	9.40528e-06	0.000728939	N.A.
C_0095	5-Hydroxylysine	5-Hydroxylysine	3032849	HMDB0000450	163.109	6.05049	0.000351888	0.000469709	0.000522878	0.000315018	0.000396516	0.00045715	0.000123174	0.000279001	0.000470727	0.000308859	0.000253498	0.000406132	0.000448158	8.75088e-05	0.000389561	7.13212e-05	0.000290968	0.000174085	0.00032283	7.72699e-05
C_0135	5-Methyl-2'-deoxycytidine	5-Methyl-2'-deoxycytidine	440055	HMDB0002224	242.116	8.34705	2.60795e-05	1.95444e-05	3.33923e-05	N.D.	2.37037e-05	2.70731e-05	N.D.	N.D.	N.D.	N.D.	N.D.	N.D.	2.63388e-05	6.92759e-06	2.53884e-05	2.38248e-06	N.A.	N.A.	N.A.	N.A.
C_0043	5-Methylcytosine	5-Methylcytosine	65040	HMDB0002894	126.066	6.6092	4.17766e-05	3.17597e-05	N.D.	1.43096e-05	3.8319e-05	3.48377e-05	N.D.	4.97674e-05	5.87113e-05	3.90726e-05	4.23274e-05	7.51278e-05	3.67682e-05	7.08303e-06	2.91554e-05	1.29742e-05	5.42394e-05	6.32424e-06	5.21759e-05	1.99435e-05
A_0020	5-Oxoproline	Oxoproline	7405	HMDB0000267	128.035	7.93776	0.00116267	0.00121503	0.00110995	0.000898723	0.00112897	0.00111512	0.000852249	0.000697777	0.00110369	0.000957038	0.000981924	0.000794398	0.00116255	5.25384e-05	0.0010476	0.000129122	0.000884573	0.000204879	0.00091112	0.000101847
A_0025	6-Hydroxyhexanoic acid	6-Hydroxyhexanoic acid	14490		131.071	7.2981	N.D.	N.D.	N.D.	0.000251844	0.000299109	0.000226892	0.000248128	N.D.	0.000227415	0.000230589	0.000164288	0.000199858	N.A.	N.A.	0.000259281	3.66782e-05	0.000237772	1.46464e-05	0.000198245	3.31802e-05
C_0132	7,8-Dihydrobiopterin	7,8-Dihydrobiopterin	119055	HMDB0000038	240.11	9.55693	N.D.	1.80657e-05	2.34685e-05	2.18084e-05	N.D.	2.61111e-05	1.65596e-05	2.19179e-05	N.D.	N.D.	2.20079e-05	N.D.	2.07671e-05	3.82034e-06	2.39597e-05	3.04248e-06	1.92388e-05	3.78889e-06	2.20079e-05	N.A.
C_0097	7-Methylguanine	7-Methylguanine	11361	HMDB0000897	166.074	7.01394	3.56584e-05	3.6903e-05	4.67359e-05	3.52924e-05	4.10824e-05	3.59371e-05	3.02663e-05	N.D.	4.30826e-05	4.3538e-05	3.11487e-05	4.45158e-05	3.97658e-05	6.06827e-06	3.74373e-05	3.17314e-06	3.66744e-05	9.06249e-06	3.97342e-05	7.45125e-06
A_0038	8-Hydroxyoctanoic acid 2-Hydroxyoctanoic acid	8-Hydroxyoctanoic acid 2-Hydroxyoctanoic acid	69820 94180	HMDB0000711	159.103	6.89512	0.000169524	0.000114119	N.D.	0.000271991	0.000254707	0.000238979	0.000154487	0.000144368	N.D.	0.00022184	0.000164288	0.00012621	0.000141821	3.91771e-05	0.000255226	1.65122e-05	0.000149428	7.15569e-06	0.000170779	4.81447e-05
A_0007	Acetoacetic acid	Acetoacetic acid	96	HMDB0000060	101.024	9.00088	0.000353569	N.D.	N.D.	0.000502249	N.D.	N.D.	0.00274838	N.D.	N.D.	0.000544602	N.D.	0.000397514	0.000353569	N.A.	0.000502249	N.A.	0.00274838	N.A.	0.000471058	0.000104008
C_0062	Adenine	Adenine	190	HMDB0000034	136.063	6.47753	N.D.	2.80308e-05	N.D.	3.01327e-05	6.02419e-05	4.06096e-05	N.D.	N.D.	N.D.	N.D.	N.D.	N.D.	2.80308e-05	N.A.	4.36614e-05	1.52848e-05	N.A.	N.A.	N.A.	N.A.
C_0149	Adenosine	Adenosine	60961	HMDB0000050	268.105	8.47181	4.94398e-05	0.00287425	0.0101536	0.0475776	0.0482418	0.0459166	5.40824e-05	6.87919e-05	8.03563e-05	3.46691e-05	3.05083e-05	3.12088e-05	0.0043591	0.00521317	0.0472454	0.00119768	6.77435e-05	1.31683e-05	3.21287e-05	2.22775e-06
C_0118	ADMA	ADMA	123831	HMDB0001539	203.149	6.48726	0.000431177	0.00052815	0.000518989	0.000441258	0.000520745	0.00046038	0.000335906	0.000483279	0.00048926	0.000423782	0.000375357	0.000431194	0.000492772	5.35393e-05	0.000474128	4.14886e-05	0.000436149	8.68641e-05	0.000410111	3.03254e-05
A_0118	ADP	ADP	6022	HMDB0001341	426.023	8.97077	N.D.	N.D.	N.D.	0.000116928	0.000504251	0.00116589	N.D.	N.D.	N.D.	N.D.	N.D.	N.D.	N.A.	N.A.	0.000595688	0.000530424	N.A.	N.A.	N.A.	N.A.
C_0010	Ala	Ala	602	HMDB0000161,HMDB0001310	90.0554	7.71511	0.138178	0.106995	0.104746	0.0762056	0.0968904	0.0949461	0.0526672	0.137635	0.128761	0.0878271	0.0894792	0.101804	0.116639	0.0186865	0.0893474	0.0114225	0.106354	0.0467057	0.0930369	0.00763767
C_0004	Aminoacetone	Aminoacetone	215	HMDB0002134	74.0604	5.80101	0.00059062	0.000681419	0.000727926	0.000612698	0.000683233	0.000495767	0.000548763	0.000792952	0.000666639	0.000651209	0.00052621	0.000626682	0.000666655	6.98336e-05	0.000597233	9.46848e-05	0.000669451	0.000122119	0.000601367	6.62332e-05
A_0107	AMP	AMP	6083	HMDB0000045	346.054	7.73666	N.D.	N.D.	N.D.	0.00160532	0.00443603	0.00787077	N.D.	N.D.	N.D.	N.D.	N.D.	N.D.	N.A.	N.A.	0.00463738	0.00313757	N.A.	N.A.	N.A.	N.A.
C_0037	Anserine_divalent	Anserine	112072		121.069	5.76392	0.000405097	0.000601313	0.000879667	0.000407892	0.000544449	0.000728225	0.000227927	0.000259977	0.000448598	0.000274376	0.000300542	0.000335062	0.000628692	0.000238467	0.000560189	0.000160745	0.000312168	0.000119234	0.000303327	3.04385e-05
C_0102	Arg	Arg	6322	HMDB0000517,HMDB0003416	175.12	6.0134	0.0521895	0.0660115	0.0652745	0.0421667	0.0544633	0.0545145	0.051427	0.0591022	0.0735066	0.053026	0.0461266	0.057365	0.0611585	0.00777611	0.0503815	0.00711429	0.0613453	0.0112094	0.0521725	0.00566757
C_0158	Argininosuccinic acid	ArgSuccinate	16950	HMDB0000052	291.131	8.08511	0.000193495	0.000224311	0.000239178	0.000122182	0.000226229	0.000211431	5.91061e-05	0.000188002	0.00025324	0.000184695	0.000170125	0.000201335	0.000218995	2.33008e-05	0.000186614	5.62884e-05	0.000166783	9.87911e-05	0.000185385	1.56169e-05
A_0093	Ascorbate 2-sulfate	Ascorbate 2-sulfate	54676864		254.982	11.4178	N.D.	8.05545e-05	N.D.	0.000156503	0.00011152	0.000115691	0.000167921	0.000194707	N.D.	0.000149039	0.000216657	0.000152962	8.05545e-05	N.A.	0.000127905	2.48545e-05	0.000181314	1.89401e-05	0.000172886	3.79572e-05
A_0056	Ascorbic acid	Ascorbic acid	54670067	HMDB0000044	175.025	7.14895	N.D.	0.000628996	N.D.	N.D.	0.000633325	0.000944866	N.D.	N.D.	0.00126643	0.000209655	N.D.	0.000315052	0.000628996	N.A.	0.000789095	0.000220292	0.00126643	N.A.	0.000262354	7.45273e-05
C_0058	Asn	Asn	236	HMDB0000168,HMDB0033780	133.062	9.11174	0.0192341	0.00677041	0.00860456	0.00663896	0.00785183	0.0072035	0.00502513	0.0118212	0.00740495	0.00561342	0.00504668	0.00586463	0.0115363	0.0067292	0.00723143	0.000606916	0.00808377	0.00344852	0.00550824	0.000418995
C_0060	Asp	Asp	424	HMDB0000191,HMDB0006483	134.045	10.1309	0.00318547	0.00227956	0.00252092	0.00474466	0.00828464	0.00646332	0.00132979	0.00144072	0.00157933	0.00161568	0.00132321	0.00130898	0.00266198	0.000469137	0.00649754	0.00177024	0.00144995	0.000125021	0.00141596	0.000173113
C_0015	Azetidine 2-carboxylic acid	Azetidine 2-carboxylic acid	16486		102.055	10.0913	N.D.	N.D.	N.D.	N.D.	5.29343e-05	N.D.	N.D.	N.D.	N.D.	N.D.	N.D.	5.25119e-05	N.A.	N.A.	5.29343e-05	N.A.	N.A.	N.A.	5.25119e-05	N.A.
C_0031	Betaine	Betaine	247	HMDB0000043	118.087	9.78131	0.0432678	0.0278066	0.0321881	0.0195759	0.022678	0.0234166	0.0151186	0.0360451	0.0338613	0.0204988	0.0185032	0.0225699	0.0344208	0.00796879	0.0218902	0.00203795	0.0283417	0.0115035	0.020524	0.00203349
C_0090	Betonicine	Betonicine	164642		160.098	11.4793	7.77441e-05	6.8727e-05	7.12102e-05	6.53563e-05	7.73749e-05	7.26301e-05	N.D.	6.86472e-05	9.21124e-05	N.D.	N.D.	5.00057e-05	7.25604e-05	4.65771e-06	7.17871e-05	6.05347e-06	8.03798e-05	1.65923e-05	5.00057e-05	N.A.
A_0005	Butyric acid Isobutyric acid	Butyric acid Isobutyric acid	264 6590	HMDB0000039 HMDB0001873	87.0449	8.26035	0.00161631	N.D.	N.D.	N.D.	N.D.	0.000527688	N.D.	0.00416134	0.000664511	N.D.	0.000372075	0.000573452	0.00161631	N.A.	0.000527688	N.A.	0.00241292	0.00247263	0.000472764	0.000142395
C_0130	Butyrylcarnitine	Butyrylcarnitine	439829	HMDB0002013	232.156	8.17136	0.000619913	0.00123059	0.00149776	0.000599214	0.000988986	0.00142168	0.000762177	0.00161679	0.00315609	0.00169079	0.00248718	0.00223856	0.00111609	0.000449986	0.00100329	0.00041142	0.00184502	0.00121317	0.00213884	0.000407455
C_0124	Carboxymethyllysine	Carboxymethyllysine	123800		205.12	7.90522	0.000145724	0.000171207	0.000176953	0.00012459	0.000181094	0.000237748	3.05764e-05	0.000192921	0.000158223	0.000143204	0.000135948	0.000174005	0.000164628	1.66214e-05	0.000181144	5.65793e-05	0.00012724	8.54921e-05	0.000151053	2.02061e-05
C_0094	Carnitine	Carnitine	85	HMDB0000062	162.113	7.24308	0.013566	0.0166544	0.0163264	0.0134633	0.0179357	0.0172695	0.00818585	0.0171338	0.0173516	0.0128091	0.0142049	0.0146498	0.0155156	0.00169634	0.0162228	0.0024129	0.0142237	0.0052301	0.0138879	0.000960391
C_0128	Carnosine	Carnosine	439224	HMDB0000033	227.115	5.70084	7.52103e-05	0.000105244	0.000106681	0.000103951	0.000128958	0.000136259	5.81758e-05	6.49581e-05	9.149e-05	8.96808e-05	7.86579e-05	9.24329e-05	9.57119e-05	1.77694e-05	0.000123056	1.69433e-05	7.15413e-05	1.76058e-05	8.69239e-05	7.28963e-06
A_0116	Cholic acid	Cholic acid	221493	HMDB0000619	407.28	5.85886	0.0351649	0.00160807	0.00109159	0.000287102	0.000502186	0.0001744	0.000897687	0.0142823	0.00177446	0.00496579	0.00351297	0.00290818	0.0126215	0.0195249	0.000321229	0.000166537	0.00565148	0.00748734	0.00379564	0.00105753
C_0019	Choline	Choline	305	HMDB0000097	104.107	5.78988	0.0218722	0.0170783	0.017007	0.0210727	0.0239639	0.0226429	0.0134237	0.0195065	0.0141947	0.0137953	0.0142623	0.014203	0.0186525	0.00278859	0.0225598	0.00144742	0.0157083	0.00331188	0.0140869	0.00025422
A_0053	cis-Aconitic acid	cis-Aconitic acid	643757	HMDB0000072	173.01	17.8231	0.00439467	0.0035199	0.00354987	0.00402554	0.00510378	0.00437311	0.00186096	0.00429177	0.00383789	0.0051367	0.00499324	0.00429396	0.00382148	0.000496624	0.00450081	0.000550342	0.00333021	0.00129249	0.00480797	0.000450882
A_0070	Citric acid	Citric acid	311	HMDB0000094	191.02	17.3004	0.0523778	0.0545599	0.0481691	0.0586444	0.0677717	0.0663979	0.0208428	0.0481204	0.0528128	0.0529199	0.0545228	0.0527928	0.0517022	0.00324851	0.0642713	0.00492124	0.040592	0.0172635	0.0534118	0.000964204
C_0104	Citrulline	Citrulline	9750	HMDB0000904	176.104	9.5782	0.0232552	0.0235589	0.0257074	0.0151584	0.0203462	0.0195991	0.00811527	0.0370212	0.0327489	0.0233667	0.0207232	0.0239167	0.0241738	0.00133678	0.0183679	0.00280449	0.0259618	0.0156025	0.0226689	0.00170731
C_0054	Creatine	Creatine	586	HMDB0000064	132.078	7.53891	0.0482136	0.0518159	0.0499308	0.0409847	0.0537779	0.0479993	0.0605027	0.0535219	0.0693975	0.0559557	0.0464077	0.052718	0.0499868	0.00180182	0.0475873	0.00640655	0.0611407	0.00795698	0.0516938	0.00485567
C_0026	Creatinine	Creatinine	588	HMDB0000562	114.067	6.17846	0.00404906	0.00481725	0.00491223	0.00334817	0.00395054	0.00450004	0.00326479	0.00401445	0.00456641	0.00447263	0.00420904	0.003973	0.00459285	0.000473323	0.00393292	0.000576138	0.00394855	0.000653307	0.00421822	0.000249939
C_0014	Cyclohexylamine	Cyclohexylamine	7965		100.113	6.47775	N.D.	N.D.	N.D.	3.46045e-05	1.63961e-05	2.02017e-05	1.94746e-05	N.D.	N.D.	1.58151e-05	1.85146e-05	N.D.	N.A.	N.A.	2.37341e-05	9.60438e-06	1.94746e-05	N.A.	1.71648e-05	1.90883e-06
C_0170	Cysteine glutathione disulfide	Cysteine glutathione disulfide	10455148	HMDB0000656	427.097	10.1625	0.00149197	0.00230804	0.00233069	0.00207413	0.00237952	0.00262973	0.00335013	0.00218427	0.00318203	0.00297615	0.00293526	0.00220866	0.00204357	0.000477833	0.00236113	0.000278254	0.00290548	0.000630213	0.00270669	0.000431789
C_0133	Cystine	Cystine	595	HMDB0000192	241.033	9.55318	0.00041276	0.00108838	0.0013318	0.00123124	0.000617464	0.00067985	0.00402647	0.00355324	0.00443052	0.00539983	0.00580211	0.00404073	0.000944315	0.000476158	0.000842853	0.0003378	0.00400341	0.000439097	0.00508089	0.000922986
C_0137	Cytidine	Cytidine	6175	HMDB0000089	244.095	8.27893	0.000640183	0.000648631	0.000640892	0.000764256	0.000877284	0.000925157	0.000666913	0.000906664	0.000910958	0.000628944	0.000618958	0.000573454	0.000643235	4.68614e-06	0.000855566	8.26199e-05	0.000828178	0.000139677	0.000607119	2.95789e-05
C_0023	Cytosine	Cytosine	597	HMDB0000630	112.051	6.15034	8.6087e-05	0.000125946	6.76564e-05	6.30173e-05	0.000145784	0.000201468	N.D.	0.00011827	8.86547e-05	0.000117776	0.000214315	0.000310894	9.32298e-05	2.9794e-05	0.000136756	6.96653e-05	0.000103462	2.09412e-05	0.000214328	9.65593e-05
C_0091	Daminozide Ala-Ala	Daminozide Ala-Ala	15331 5460362	HMDB0003459	161.092	7.88963	N.D.	N.D.	N.D.	N.D.	4.28018e-05	N.D.	N.D.	N.D.	N.D.	N.D.	N.D.	N.D.	N.A.	N.A.	4.28018e-05	N.A.	N.A.	N.A.	N.A.	N.A.
C_0021	Diethanolamine	Diethanolamine	8113	HMDB0004437	106.087	6.47614	0.000983234	0.000654674	0.00123055	0.00140688	0.000554397	0.000929005	0.00191254	0.000350687	0.000854183	0.000961123	0.000474276	0.000351352	0.000956154	0.000288894	0.000963428	0.000427283	0.00103914	0.000797186	0.000595584	0.000322477
A_0048	Dihydroxyacetone phosphate	DHAP	668	HMDB0001473	168.991	10.3053	N.D.	0.000222196	N.D.	0.000218744	0.000909373	0.000707958	N.D.	N.D.	N.D.	N.D.	N.D.	N.D.	0.000222196	N.A.	0.000612025	0.000355168	N.A.	N.A.	N.A.	N.A.
C_0012	Dimethylaminoethanol	Dimethylaminoethanol	7902	HMDB0032231	90.0917	5.852	0.000108829	0.000155841	0.000110168	0.000110349	0.000174646	0.000125952	8.58372e-05	0.000140622	0.000103661	0.000106426	0.000133095	0.00011851	0.000124946	2.67643e-05	0.000136982	3.35379e-05	0.00011004	2.79439e-05	0.000119344	1.33541e-05
C_0143	Dyphylline	Dyphylline	3182		255.11	21.252	0.00419917	0.00498679	0.00401198	0.00461312	0.00431525	0.00432352	0.00366768	0.00520779	0.00527571	0.0047462	0.00393971	0.00432483	0.00439931	0.000517308	0.0044173	0.000169643	0.00471706	0.000909425	0.00433691	0.000403382
C_0072	Ectoine	Ectoine	126041		143.082	8.03505	0.000415418	0.000721473	0.000840776	0.000407067	0.00074286	0.000683217	8.80079e-05	0.000326888	0.000638148	0.000464343	0.000459313	0.0005432	0.000659222	0.000219405	0.000611048	0.000179153	0.000351015	0.000275862	0.000488952	4.70474e-05
A_0075	Erythrose 4-phosphate	E4P	122357	HMDB0001321	199.002	9.00195	N.D.	N.D.	N.D.	N.D.	N.D.	8.11562e-05	0.000661807	N.D.	N.D.	8.77988e-05	N.D.	N.D.	N.A.	N.A.	8.11562e-05	N.A.	0.000661807	N.A.	8.77988e-05	N.A.
C_0002	Ethanolamine	Ethanolamine	700	HMDB0000149	62.0607	5.3735	0.00464067	0.00335817	0.0033916	0.00332849	0.00343649	0.00363274	0.00285818	0.00356322	0.00242438	0.0024746	0.00239007	0.00208108	0.00379681	0.000730989	0.00346591	0.000154242	0.00294859	0.000574777	0.00231525	0.000207151
A_0030	Ethanolamine phosphate	EAP	1015	HMDB0000224	140.012	6.7664	0.000363039	0.000393039	0.000476754	0.000754452	0.00134237	0.000862673	0.000262352	0.000286836	0.000275054	0.000249961	0.000223414	0.000230073	0.000410944	5.89338e-05	0.0009865	0.00031291	0.000274747	1.22448e-05	0.000234483	1.38118e-05
A_0012	Fumaric acid	Fumaric acid	444972	HMDB0000134	115.003	17.0536	0.00150109	0.00168057	0.00162449	0.00100738	0.00142911	0.00146081	N.D.	0.0018771	0.00201544	0.00178347	0.00160782	0.00151452	0.00160205	9.18203e-05	0.0012991	0.000253137	0.00194627	9.78224e-05	0.00163527	0.000136562
C_0016	GABA	GABA	119	HMDB0000112	104.071	6.52859	0.000923288	8.47354e-05	0.00010943	0.000104364	0.000142222	0.000131174	N.D.	0.000715479	9.74372e-05	6.43147e-05	7.1089e-05	5.86582e-05	0.000372485	0.00047717	0.00012592	1.94685e-05	0.000406458	0.000437022	6.46873e-05	6.22378e-06
A_0073	Galacturonic acid Glucuronic acid	Galacturonic acid Glucuronic acid	439215 94715	HMDB0002545 HMDB0000127	193.036	6.85507	0.000359251	0.000418548	0.000490527	0.000456917	0.00044677	0.000441006	0.000287639	0.000477743	0.000510814	0.000440869	0.000607737	0.000392793	0.000422775	6.57398e-05	0.000448231	8.05521e-06	0.000425399	0.000120444	0.000480466	0.000112811
C_0077	Gln	Gln	738	HMDB0000641,HMDB0003423	147.077	9.30743	0.168715	0.111008	0.106219	0.150152	0.14485	0.152089	0.153624	0.174799	0.137106	0.148466	0.134631	0.117243	0.128647	0.0347818	0.149031	0.00374755	0.155176	0.0188944	0.133447	0.0156452
C_0082	Glu	Glu	611	HMDB0000148,HMDB0003339	148.062	9.50403	0.0124518	0.00842629	0.00859276	0.0106715	0.0159825	0.0145375	0.00520276	0.00899185	0.00858754	0.0071122	0.00674979	0.00718262	0.00982363	0.00227762	0.0137305	0.00274592	0.00759405	0.00208076	0.00701487	0.00023225
A_0082	Glucaric acid	Glucaric acid	33037	HMDB0000663	209.031	11.5594	N.D.	N.D.	0.00017375	0.000115129	0.000110144	0.000158859	N.D.	7.18673e-05	N.D.	N.D.	N.D.	9.78834e-05	0.00017375	N.A.	0.000128044	2.6803e-05	7.18673e-05	N.A.	9.78834e-05	N.A.
A_0074	Gluconic acid	Gluconic acid	10690	HMDB0000625	195.051	6.88277	0.000229504	N.D.	0.000292056	0.000202554	0.000317695	N.D.	0.000193208	0.000370101	0.000310522	0.000229339	0.000182026	N.D.	0.00026078	4.42308e-05	0.000260125	8.14169e-05	0.000291277	9.0003e-05	0.000205682	3.34558e-05
C_0106	Glucosamine	Glucosamine	439213	HMDB0001514	180.088	7.91634	7.63845e-05	8.15209e-05	6.7254e-05	7.51942e-05	6.30667e-05	7.26301e-05	4.50893e-05	5.25162e-05	5.59451e-05	6.30743e-05	5.99104e-05	5.47198e-05	7.50531e-05	7.22599e-06	7.0297e-05	6.39152e-06	5.11836e-05	5.54924e-06	5.92348e-05	4.218e-06
A_0095	Glucose 6-phosphate	G6P	5958	HMDB0001401	259.023	8.19973	0.000188149	0.000346384	0.000246499	0.000506206	0.000679448	0.000654775	N.D.	0.000170962	0.000232631	N.D.	N.D.	N.D.	0.000260344	8.00209e-05	0.000613476	9.37143e-05	0.000201796	4.36066e-05	N.A.	N.A.
C_0163	Glutathione (GSSG)_divalent	GSSG	65359		307.085	10.6549	0.0016642	0.00186476	0.00145592	0.0012007	0.00265998	0.00272875	0.00225701	0.00110074	0.00181984	0.00165296	0.0014173	0.00121738	0.00166163	0.000204431	0.00219647	0.000863052	0.00172586	0.000583834	0.00142921	0.000218031
C_0005	Gly	Gly	750	HMDB0000123	76.0399	7.11975	0.0604584	0.0424239	0.0389178	0.0492827	0.0524594	0.053709	0.0219267	0.0370145	0.0398059	0.0459582	0.0382982	0.0471829	0.0472667	0.0115581	0.051817	0.00228202	0.0329157	0.00961853	0.0438131	0.00481514
C_0115	Gly-Asp	Gly-Asp	97363		191.068	8.47665	N.D.	N.D.	4.0567e-05	N.D.	3.6968e-05	N.D.	N.D.	N.D.	N.D.	2.91494e-05	2.53266e-05	2.84638e-05	4.0567e-05	N.A.	3.6968e-05	N.A.	N.A.	N.A.	2.76466e-05	2.03823e-06
C_0057	Gly-Gly	Gly-Gly	11163	HMDB0011733	133.061	7.10819	0.000122487	0.000195509	8.40843e-05	N.D.	0.000133625	N.D.	N.D.	N.D.	N.D.	N.D.	N.D.	3.99807e-05	0.000134027	5.66014e-05	0.000133625	N.A.	N.A.	N.A.	3.99807e-05	N.A.
C_0013	Glycerol	Glycerol	753	HMDB0000131	93.0551	21.1974	0.0854874	0.0931046	0.0513055	0.0854271	0.0909689	0.0657464	0.0754642	0.0961748	0.087266	0.080997	0.0548412	0.0636636	0.0766325	0.0222621	0.0807141	0.0132553	0.0863016	0.0103889	0.0665006	0.0133067
A_0049	Glycerol 3-phosphate	G3P	439162	HMDB0000126	171.007	9.88717	0.000513938	0.000975716	0.000926315	0.000916712	0.000936564	0.00103673	0.00085383	0.000738302	0.00078865	0.000737385	0.000779204	0.00079125	0.000805323	0.000253553	0.000963334	6.43307e-05	0.000793594	5.79223e-05	0.00076928	2.82709e-05
C_0144	Glycerophosphocholine	GPCho	439285	HMDB0000086	258.112	20.6762	0.006343	0.0162358	0.0175563	0.0119513	0.0162555	0.0150202	0.00544402	0.0101527	0.0160231	0.0155659	0.0152115	0.0188379	0.0133784	0.00612848	0.014409	0.00221625	0.01054	0.00530017	0.0165385	0.00199923
A_0120	Glycocholic acid	Glycocholic acid	10140	HMDB0000138	464.304	5.73651	0.000274016	N.D.	N.D.	N.D.	N.D.	N.D.	N.D.	0.00010511	N.D.	N.D.	N.D.	N.D.	0.000274016	N.A.	N.A.	N.A.	0.00010511	N.A.	N.A.	N.A.
A_0003	Glycolic acid	Glycolic acid	757	HMDB0000115	75.0089	10.2602	N.D.	N.D.	N.D.	N.D.	N.D.	0.00606841	N.D.	N.D.	N.D.	N.D.	N.D.	N.D.	N.A.	N.A.	0.00606841	N.A.	N.A.	N.A.	N.A.	N.A.
A_0109	GMP	GMP	6804	HMDB0001397	362.049	7.63624	N.D.	N.D.	N.D.	0.000771002	0.00167797	0.00182204	N.D.	N.D.	N.D.	N.D.	N.D.	N.D.	N.A.	N.A.	0.00142367	0.0005698	N.A.	N.A.	N.A.	N.A.
C_0103	Guanidinosuccinic acid	Guanidinosuccinic acid	439918	HMDB0003157	176.068	8.70552	6.59403e-05	0.000111738	9.17284e-05	0.000110831	0.000163838	0.000110972	5.73695e-05	0.000113713	9.88894e-05	0.000107605	0.000140839	0.00017311	8.98021e-05	2.29593e-05	0.000128547	3.05632e-05	8.99906e-05	2.92068e-05	0.000140518	3.2754e-05
C_0029	Guanidoacetic acid	Guanidoacetic acid	763	HMDB0000128	118.062	7.01124	0.00202536	0.00111056	0.000949	0.000919736	0.00102878	0.0011827	0.000508821	0.00114545	0.000932811	0.000866232	0.000899995	0.000877247	0.00136164	0.000580448	0.00104374	0.000132116	0.000862359	0.000324107	0.000881158	1.72178e-05
C_0154	Guanosine	Guanosine	6802	HMDB0000133	284.101	11.1546	0.000213703	0.000159249	0.000323061	0.00363443	0.00348175	0.0026599	N.D.	N.D.	N.D.	N.D.	N.D.	N.D.	0.000232004	8.34254e-05	0.00325869	0.000524161	N.A.	N.A.	N.A.	N.A.
A_0014	Hexanoic acid	Hexanoic acid	8892	HMDB0000535	115.076	7.51785	N.D.	N.D.	N.D.	N.D.	0.000273294	0.000264189	0.000341374	N.D.	N.D.	0.000326824	0.000348847	0.000288614	N.A.	N.A.	0.000268742	6.43768e-06	0.000341374	N.A.	0.000321428	3.04767e-05
A_0057	Hippuric acid	Hippuric acid	464	HMDB0000714	178.051	7.12217	0.0003703	0.000941145	0.000629315	0.00058032	0.00136647	0.00193635	N.D.	0.0015586	0.00231101	0.0016638	0.00139539	0.00186923	0.00064692	0.000285829	0.00129438	0.000680884	0.00193481	0.000532032	0.00164281	0.000237616
C_0089	His	His	773	HMDB0000177	156.078	6.19515	0.0341495	0.0218329	0.0272823	0.0206403	0.0234953	0.0248888	0.0208006	0.0380402	0.025896	0.0252783	0.0222301	0.0232258	0.0277549	0.00617192	0.0230081	0.00216572	0.0282456	0.00885673	0.0235781	0.0015543
C_0024	Histamine	Histamine	774	HMDB0000870	112.087	4.03154	0.000184905	0.0001795	0.000145237	0.000201229	0.000265285	0.000209507	8.64574e-05	7.54469e-05	7.06056e-05	0.000133777	0.000122557	8.93299e-05	0.000169881	2.15127e-05	0.00022534	3.48401e-05	7.75033e-05	8.12349e-06	0.000115221	2.31138e-05
C_0134	Homocarnosine	Homocarnosine	10243361	HMDB0000745	241.131	5.76206	7.90419e-05	0.000108845	0.000145102	6.61131e-05	9.35254e-05	9.35877e-05	5.14775e-05	4.38359e-05	8.61652e-05	5.40814e-05	5.6126e-05	5.60326e-05	0.000110996	3.30828e-05	8.44087e-05	1.58445e-05	6.04928e-05	2.25588e-05	5.54133e-05	1.15443e-06
C_0114	Homocitrulline	Homocitrulline	65072	HMDB0000679	190.12	9.68577	0.000261166	0.000361443	0.000403994	0.000408167	0.000435449	0.000476734	0.000183148	0.000381068	0.000326888	0.00030396	0.000326451	0.000327722	0.000342201	7.33326e-05	0.000440117	3.45206e-05	0.000297035	0.000102281	0.000319377	1.33673e-05
C_0035	Homoserine	Homoserine	12647	HMDB0000719	120.066	8.68994	0.000187624	0.000238005	0.000209607	0.000152383	0.000173234	0.000211569	7.40532e-05	0.000228655	0.000221291	0.00017961	0.000174841	N.D.	0.000211745	2.52584e-05	0.000179062	3.00199e-05	0.000174666	8.72115e-05	0.000177225	3.37231e-06
A_0060	Homovanillic acid Hydroxyphenyllactic acid	HVA Hydroxyphenyllactic acid	1738 9378	HMDB0000118 HMDB0000755	181.051	6.98755	0.000365249	0.000329938	0.000323486	0.000276668	0.000344887	0.000333604	0.000133547	0.000403343	0.000410668	0.000271208	0.000314638	0.000312849	0.000339558	2.24821e-05	0.000318386	3.65666e-05	0.000315853	0.000157924	0.000299565	2.45744e-05
C_0053	Hydroxyproline	Hydroxyproline	5810	HMDB0000725	132.067	10.5065	0.00430077	0.0050064	0.00657105	0.00413664	0.00521077	0.00471024	0.00124042	0.00416766	0.0050538	0.00414876	0.00279914	0.00441452	0.00529274	0.00116191	0.00468588	0.000537477	0.00348729	0.00199566	0.00378747	0.000866178
C_0022	Hypotaurine	Hypotaurine	107812	HMDB0000965	110.027	16.3899	0.00334559	0.000725973	0.000865385	0.000861534	0.00148572	0.00127525	0.000977948	0.000980592	0.000732335	0.00107567	0.000865004	0.000521061	0.00164565	0.00147384	0.0012075	0.000317561	0.000896958	0.000142574	0.00082058	0.000279962
C_0063	Hypoxanthine	Hypoxanthine	790	HMDB0000157	137.047	9.93655	0.000905181	0.00232778	0.000610584	0.00140468	0.00298452	0.00262485	N.D.	N.D.	N.D.	N.D.	N.D.	N.D.	0.00128118	0.000918272	0.00233802	0.000828059	N.A.	N.A.	N.A.	N.A.
C_0055	Ile	Ile	791	HMDB0000172	132.102	8.74634	0.0696137	0.0869142	0.0929354	0.0717033	0.0806097	0.0793696	0.0596645	0.0764782	0.0708918	0.0634273	0.0651656	0.0713108	0.0831544	0.0121069	0.0772275	0.00482414	0.0690115	0.00856307	0.0666346	0.00414193
C_0046	Imidazole-4-acetic acid	Imidazole-4-acetic acid	96215	HMDB0002024	127.05	6.8242	5.0923e-05	3.8896e-05	N.D.	2.95135e-05	2.70812e-05	4.68625e-05	N.D.	N.D.	4.69552e-05	3.28085e-05	2.4919e-05	N.D.	4.49095e-05	8.50436e-06	3.44858e-05	1.07874e-05	4.69552e-05	N.A.	2.88638e-05	5.57875e-06
A_0055	Indole-3-acetic acid	IAA	802	HMDB0000197	174.057	7.2218	0.000153739	N.D.	0.000138788	N.D.	N.D.	6.07808e-05	6.99342e-05	0.000121573	N.D.	N.D.	N.D.	9.03297e-05	0.000146264	1.05719e-05	6.07808e-05	N.A.	9.57535e-05	3.6514e-05	9.03297e-05	N.A.
A_0078	Indole-3-lactic acid-1 5-Methoxyindoleacetic acid-1	Indolelactic acid 5-MIAA	676157 18986	HMDB0000671 HMDB0004096	204.066	6.79256	N.D.	0.000191988	0.00011548	0.000159381	0.000254019	0.000413379	N.D.	0.000184892	0.000362682	0.000316513	0.00026438	0.000319459	0.000153734	5.40992e-05	0.000275593	0.000128366	0.000273787	0.000125716	0.000300117	3.09841e-05
A_0079	Indole-3-lactic acid-2 5-Methoxyindoleacetic acid-2	Indolelactic acid 5-MIAA	676157 18986	HMDB0000671 HMDB0004096	204.067	6.94837	0.000287906	0.000228909	0.000232727	0.000123763	0.000272949	0.000226547	0.000161204	0.000340341	0.000419362	0.000202468	0.000233972	0.000261547	0.000249847	3.30152e-05	0.000207753	7.63481e-05	0.000306969	0.000132275	0.000232663	2.95611e-05
A_0067	Indole-3-propionic acid	Indole-3-propionic acid	3744	HMDB0002302	188.071	7.00083	0.000170155	0.000136271	N.D.	0.000125922	0.000108078	0.000117763	N.D.	0.000113341	0.000146394	0.000170911	N.D.	0.00018538	0.000153213	2.39594e-05	0.000117254	8.93265e-06	0.000129868	2.33718e-05	0.000178146	1.02316e-05
C_0150	Inosine	Inosine	6021	HMDB0000195	269.089	18.3727	0.00237571	0.00500415	0.00320566	0.00689158	0.00872654	0.00893061	N.D.	N.D.	N.D.	N.D.	N.D.	N.D.	0.00352851	0.00134363	0.00818291	0.00112297	N.A.	N.A.	N.A.	N.A.
A_0019	Isethionic acid	Isethionic acid	7866	HMDB0003903	124.992	9.48348	0.0010203	0.000680685	0.000729963	0.00129412	0.00142429	0.00105261	0.00117624	0.000830115	0.000667293	0.000767068	0.0010854	0.000834999	0.000810316	0.000183512	0.00125701	0.000188598	0.000891215	0.000259916	0.000895821	0.000167653
A_0071	Isocitric acid	Isocitric acid	1198	HMDB0000193	191.02	18.1225	0.00343625	0.00356084	0.00318507	0.00435546	0.00396895	0.00403502	0.00231376	0.00359305	0.00366541	0.00350601	0.00427021	0.00335384	0.00339405	0.000191408	0.00411981	0.000206734	0.00319074	0.000760352	0.00371002	0.000491066
C_0079	Isoglutamic acid	Isoglutamic acid	73064		148.06	7.83185	N.D.	N.D.	N.D.	N.D.	N.D.	N.D.	N.D.	N.D.	N.D.	N.D.	N.D.	4.13531e-05	N.A.	N.A.	N.A.	N.A.	N.A.	N.A.	4.13531e-05	N.A.
A_0008	Isovaleric acid DL-2-Methylbutyric Acid Valeric acid	Isovaleric acid 2-Methylbutyric acid Valeric acid	10430 8314 7991	HMDB0000718 HMDB0002176 HMDB0000892	101.061	7.79463	0.000435647	N.D.	N.D.	N.D.	N.D.	N.D.	N.D.	N.D.	N.D.	N.D.	N.D.	N.D.	0.000435647	N.A.	N.A.	N.A.	N.A.	N.A.	N.A.	N.A.
A_0050	Isovalerylalanine-1 N-Acetylleucine-1	Isovalerylalanine N-Acetylleucine	129285 70912	HMDB0000747 HMDB0011756	172.098	6.78745	0.000274647	0.000377935	0.000338319	0.000210829	0.000265377	0.000267643	N.D.	0.000141518	0.000397455	0.000226215	0.000219191	0.000278228	0.0003303	5.21086e-05	0.00024795	3.21672e-05	0.000269487	0.000180974	0.000241211	3.22493e-05
A_0051	Isovalerylalanine-2 N-Acetylleucine-2	Isovalerylalanine N-Acetylleucine	129285 70912	HMDB0000747 HMDB0011756	172.098	6.86273	0.000109228	N.D.	0.000139141	0.000184566	0.000169346	0.000329805	0.000224027	N.D.	0.000195076	0.000288392	0.000302813	0.000231332	0.000124185	2.11524e-05	0.000227905	8.85752e-05	0.000209551	2.0471e-05	0.000274179	3.78006e-05
C_0139	Isovalerylcarnitine	Isovalerylcarnitine	6426851	HMDB0000688	246.168	8.28854	0.000101475	6.17193e-05	6.79246e-05	4.77445e-05	7.01287e-05	8.42426e-05	5.74935e-05	0.000101416	0.000117008	6.28882e-05	N.D.	N.D.	7.70397e-05	2.1388e-05	6.73719e-05	1.84046e-05	9.19723e-05	3.08604e-05	6.28882e-05	N.A.
C_0125	Kynurenine	Kynurenine	846	HMDB0000684	209.093	8.65174	0.000479813	0.000353921	0.000459446	0.000322035	0.000364153	0.000389811	0.000324432	0.000250284	0.000337469	0.000278966	0.000257458	0.00033178	0.00043106	6.75759e-05	0.000358666	3.42198e-05	0.000304062	4.70268e-05	0.000289401	3.82443e-05
A_0006	Lactic acid	Lactic acid	612	HMDB0000190,HMDB0001311	89.0241	8.97071	0.540654	0.614837	0.561195	0.594833	0.806373	0.754225	0.333094	0.657653	0.679447	0.485079	0.52931	0.560016	0.572229	0.0383025	0.718477	0.110208	0.556732	0.193982	0.524801	0.0376715
A_0076	Lauric acid	Lauric acid	3893	HMDB0000638	199.171	6.51535	0.000386085	0.000559182	0.000496177	0.000618457	0.000425774	0.0005194	0.000732136	0.000534414	0.000481605	0.000513982	0.00047977	0.00046172	0.000480481	8.76098e-05	0.00052121	9.63542e-05	0.000582718	0.000132066	0.000485157	2.65443e-05
C_0056	Leu	Leu	857	HMDB0000687	132.103	8.85392	0.128851	0.172113	0.173989	0.135624	0.151669	0.15567	0.116437	0.140035	0.148665	0.127745	0.126698	0.148796	0.158318	0.0255359	0.147655	0.0106092	0.135045	0.016683	0.134413	0.012467
C_0078	Lys	Lys	866	HMDB0000182,HMDB0003405	147.113	5.801	0.0732368	0.0948678	0.0999292	0.0644969	0.0862759	0.0824824	0.0750348	0.0779991	0.102586	0.0843332	0.0797459	0.0926041	0.0893446	0.0141775	0.0777517	0.0116347	0.0852066	0.0151237	0.085561	0.00651644
A_0043	m-Ethoxybenzoic acid 3-Phenyllactic acid p-Methoxyphenylacetic acid	m-Ethoxybenzoic acid 3-Phenyllactic acid p-Methoxyphenylacetic acid	12126 643327 7690	HMDB0000748,HMDB0000779 HMDB0002072	165.055	7.28945	0.000207722	0.000229245	0.000156446	N.D.	0.000190342	N.D.	N.D.	0.000498955	0.000460741	0.000179347	0.000259312	0.000281061	0.000197804	3.7399e-05	0.000190342	N.A.	0.000479848	2.70213e-05	0.000239907	5.35617e-05
A_0028	m-Hydroxybenzoic acid p-Hydroxybenzoic acid	m-Hydroxybenzoic acid p-Hydroxybenzoic acid	7420 135	HMDB0002466 HMDB0000500	137.025	7.77385	N.D.	0.000189639	0.000178694	N.D.	N.D.	N.D.	N.D.	N.D.	0.000122401	0.000134042	N.D.	N.D.	0.000184167	7.73877e-06	N.A.	N.A.	0.000122401	N.A.	0.000134042	N.A.
A_0026	Malic acid	Malic acid	525	HMDB0000156,HMDB0000744	133.014	15.3491	0.021277	0.0222767	0.0199488	0.0138233	0.0213541	0.0206451	0.00386851	0.0198322	0.0262949	0.0212529	0.0202382	0.0184433	0.0211675	0.00116779	0.0186075	0.00415834	0.0166652	0.0115438	0.0199781	0.00142275
C_0083	Met	Met	876	HMDB0000696	150.059	9.27497	0.010765	0.0131903	0.0135918	0.0131708	0.0102934	0.010874	0.0038156	0.0110011	0.0126443	0.00792075	0.00735594	0.00914227	0.0125157	0.00152936	0.0114461	0.0015216	0.00915365	0.00469533	0.00813965	0.000913061
A_0081	Mucic acid	Mucic acid	3037582	HMDB0000639	209.03	11.2437	0.000159737	0.000172185	0.00014797	0.000200036	0.000198947	0.000113964	0.000260377	0.000126005	N.D.	0.000122168	N.D.	0.000176253	0.000159964	1.21091e-05	0.000170982	4.93822e-05	0.000193191	9.50149e-05	0.000149211	3.82436e-05
A_0087	Myristic acid	Myristic acid	11005	HMDB0000806	227.202	6.33517	0.000350412	0.000328931	0.000422015	0.000378126	0.000383093	0.000301487	0.000570537	0.000563224	0.000330343	0.000408061	0.00049413	0.00041986	0.000367119	4.87395e-05	0.000354235	4.57489e-05	0.000488035	0.000136614	0.000440684	4.666e-05
A_0086	Myristoleic acid	Myristoleic acid	5281119	HMDB0002000	225.186	6.37041	N.D.	9.16307e-05	N.D.	N.D.	N.D.	0.000143318	0.000245758	0.000131071	N.D.	0.00016185	N.D.	N.D.	9.16307e-05	N.A.	0.000143318	N.A.	0.000188414	8.10958e-05	0.00016185	N.A.
C_0017	N,N-Dimethylglycine	DMG	673	HMDB0000092	104.071	9.49106	0.0020714	0.00269141	0.00340575	0.00161361	0.00213555	0.00240586	0.00253412	0.00242913	0.00343229	0.00250312	0.00226839	0.00271236	0.00272285	0.000667729	0.00205167	0.000402729	0.00279851	0.000551373	0.00249462	0.000222109
A_0022	N-Acetylalanine	N-Acetylalanine	88064	HMDB0000766	130.052	7.46607	0.000364302	0.000209442	0.000324899	0.000236014	0.000257116	0.00025521	0.000241016	0.000212436	0.000263231	0.000199031	0.000187094	0.000241089	0.000299548	8.04827e-05	0.000249447	1.16724e-05	0.000238894	2.5464e-05	0.000209071	2.83633e-05
A_0054	N-Acetylaspartic acid	N-Acetylaspartic acid	65065	HMDB0000812	174.042	11.5879	0.000149635	N.D.	0.000163862	N.D.	0.000180704	N.D.	N.D.	0.000194073	0.000151958	N.D.	N.D.	N.D.	0.000156749	1.00598e-05	0.000180704	N.A.	0.000173016	2.97802e-05	N.A.	N.A.
A_0066	N-Acetylglutamic acid	N-AcGlu	70914	HMDB0001138	188.056	10.7005	0.000105124	0.000150704	0.000167747	N.D.	N.D.	0.000157132	N.D.	9.78282e-05	0.000194381	N.D.	N.D.	0.000202376	0.000141191	3.23772e-05	0.000157132	N.A.	0.000146104	6.8273e-05	0.000202376	N.A.
A_0064	N-Acetylglutamine	N-Acetylglutamine	25561	HMDB0006029	187.072	6.83803	0.00022319	N.D.	N.D.	N.D.	N.D.	N.D.	N.D.	N.D.	0.000151958	N.D.	N.D.	N.D.	0.00022319	N.A.	N.A.	N.A.	0.000151958	N.A.	N.A.	N.A.
A_0015	N-Acetylglycine	N-Acetylglycine	10972	HMDB0000532	116.035	7.98715	0.000306532	0.000419219	0.000239083	0.000980032	0.000512512	0.000502478	0.000631383	0.00023713	0.000381111	0.000604593	0.000457809	0.000384609	0.000321611	9.10097e-05	0.000665007	0.000272866	0.000416542	0.0001995	0.000482337	0.000112024
C_0117	N-Acetylhistidine	N-Acetylhistidine	75619		198.089	8.40042	9.03512e-05	0.000120481	0.000163475	8.26242e-05	0.000139398	0.000145054	6.15869e-05	0.000119861	0.000160713	8.99289e-05	0.000113009	0.000159207	0.000124769	3.675e-05	0.000122359	3.45271e-05	0.000114054	4.98174e-05	0.000120715	3.52759e-05
C_0111	N-Acetyllysine	N-Acetyllysine	92907	HMDB0000446	189.125	8.35618	9.02894e-05	0.000124467	0.000134106	9.01917e-05	0.000131844	0.000133029	N.D.	8.57186e-05	0.000111268	6.90282e-05	9.01858e-05	0.000118032	0.000116287	2.3025e-05	0.000118355	2.43974e-05	9.84932e-05	1.8066e-05	9.24155e-05	2.45781e-05
A_0068	N-Acetylmethionine	N-Acetylmethionine	448580	HMDB0011745	190.055	6.86802	0.000127222	0.000135264	0.00017481	N.D.	0.00018449	0.000131922	N.D.	0.000145001	N.D.	7.6863e-05	0.000131346	0.000102604	0.000145765	2.54727e-05	0.000158206	3.71715e-05	0.000145001	N.A.	0.000103604	2.7255e-05
A_0080	N-Acetylphenylalanine	N-Acetylphenylalanine	74839	HMDB0000512	206.082	6.75079	0.000227926	0.000270529	0.000182579	0.000150027	0.000281899	0.000331186	N.D.	0.000315646	0.000414841	0.000259647	0.000377566	0.000293965	0.000227011	4.3982e-05	0.000254371	9.36644e-05	0.000365244	7.01414e-05	0.000310393	6.06515e-05
C_0080	N-Acetylserine	N-Acetylserine	65249	HMDB0002931	148.06	22.4448	0.00015246	0.000155391	0.000187346	0.000131951	0.000158004	0.000139145	N.D.	N.D.	N.D.	N.D.	N.D.	N.D.	0.000165066	1.93508e-05	0.000143033	1.3455e-05	N.A.	N.A.	N.A.	N.A.
A_0091	N-Acetyltryptophan	N-Acetyltryptophan	439917		245.092	6.55338	0.000246867	0.000170507	0.000162803	N.D.	0.000200324	N.D.	N.D.	0.00025391	N.D.	0.000212779	0.000184982	N.D.	0.000193392	4.64704e-05	0.000200324	N.A.	0.00025391	N.A.	0.000198881	1.96557e-05
A_0031	N-Ethylmaleimide_+H2O	N-Ethylmaleimide	4362		142.05	7.33981	N.D.	N.D.	N.D.	0.000151466	0.000105669	0.000128123	N.D.	N.D.	N.D.	9.15482e-05	N.D.	N.D.	N.A.	N.A.	0.000128419	2.29e-05	N.A.	N.A.	9.15482e-05	N.A.
A_0103	N-Glycolylneuraminic acid	GcNeu	440001	HMDB0000833	324.093	6.10623	N.D.	N.D.	6.00357e-05	8.52671e-05	0.000171067	0.000133649	0.00016476	N.D.	N.D.	N.D.	N.D.	5.69675e-05	6.00357e-05	N.A.	0.000129994	4.30164e-05	0.00016476	N.A.	5.69675e-05	N.A.
C_0051	N-Methylproline	N-Methylproline	557		130.087	10.8738	0.000225631	0.000292845	0.000236093	0.000207971	0.000260004	0.000296567	6.09667e-05	0.00024117	0.000234361	0.000349482	0.000324063	0.000263455	0.000251523	3.61662e-05	0.000254847	4.45227e-05	0.000178832	0.000102131	0.000312333	4.41971e-05
C_0088	N1-Methyl-4-pyridone-5-carboxamide	N1-Methyl-4-pyridone-5-carboxamide	440810	HMDB0004194	153.067	17.1318	0.000330752	0.000344406	0.000319909	0.000332836	0.000439133	0.000556922	0.000247836	0.000457238	0.000437603	0.000508749	0.000508976	0.000432149	0.000331689	1.22754e-05	0.000442964	0.000112092	0.000380892	0.000115648	0.000483292	4.42908e-05
C_0101	N5-Ethylglutamine	N5-Ethylglutamine	439378		175.109	9.86291	0.000723242	0.00140585	0.00116585	0.00170484	0.00192215	0.001766	0.000600798	0.00123442	0.001461	0.0015714	0.00194648	0.00226893	0.00109831	0.000346279	0.00179766	0.000112064	0.00109874	0.000445865	0.00192894	0.000349098
C_0113	N6,N6,N6-Trimethyllysine	Trimethyllysine	440120	HMDB0001325	189.16	6.07459	0.000642717	0.00117003	0.00128949	0.000756757	0.000929543	0.0011425	0.00080677	0.000721845	0.000991798	0.000720113	0.000681372	0.000830166	0.00103408	0.000344154	0.000942933	0.000193218	0.000840138	0.000138035	0.000743884	7.71925e-05
C_0112	N6-Acetyllysine	N6-Acetyllysine	92832	HMDB0000206	189.125	9.91763	0.000236199	0.000297088	0.000303347	0.000250556	0.000314412	0.000332435	0.000196049	0.00024768	0.000282353	0.000213473	0.000243542	0.000270973	0.000278878	3.70937e-05	0.000299134	4.30249e-05	0.000242027	4.34292e-05	0.000242663	2.87605e-05
C_0092	N6-Methyllysine	N6-Methyllysine	164795	HMDB0002038	161.13	5.9976	0.00310346	0.00503237	0.00559818	0.00464622	0.00476279	0.00543578	0.00227245	0.0033648	0.00369909	0.00303451	0.00342834	0.00408304	0.004578	0.00130795	0.00494826	0.000426207	0.00311211	0.000746129	0.0035153	0.000529646
C_0110	N8-Acetylspermidine	N8-Acetylspermidine	123689	HMDB0002189	188.177	5.33269	3.75124e-05	4.89897e-05	3.77508e-05	3.19214e-05	4.87585e-05	4.4114e-05	6.68587e-05	2.97303e-05	3.921e-05	4.36e-05	3.49332e-05	3.27603e-05	4.14176e-05	6.55866e-06	4.1598e-05	8.69596e-06	4.52663e-05	1.92909e-05	3.70978e-05	5.7349e-06
C_0040	Nicotinamide	Nicotinamide	936	HMDB0001406	123.056	6.30829	0.000662122	0.00151926	0.00158567	0.00110803	0.00153282	0.00210778	0.000884048	0.00151812	0.00159399	0.00176565	0.00132618	0.00126464	0.00125568	0.000515109	0.00158288	0.000501753	0.00133205	0.000389833	0.00145216	0.000273228
C_0121	O-Acetylcarnitine	ALCAR	439756	HMDB0000201	204.124	7.69286	0.0164442	0.0161781	0.0147486	0.0231957	0.020894	0.0230798	0.0246894	0.018208	0.021008	0.022573	0.0183666	0.0164814	0.0157903	0.000911913	0.0223898	0.00129674	0.0213018	0.00325064	0.0191403	0.00311861
C_0093	O-Acetylhomoserine 2-Aminoadipic acid	O-Acetylhomoserine 2-Aminoadipic acid	439389 92136	HMDB0000510	162.077	9.49662	0.000800059	0.00146911	0.00143077	0.000982959	0.00130432	0.00141694	0.000564702	0.00105083	0.00162545	0.00125429	0.00113277	0.00128815	0.00123332	0.0003757	0.00123474	0.000225202	0.00108033	0.000530989	0.00122507	8.17108e-05
A_0039	o-Coumaric acid p-Coumaric acid	o-Coumaric acid p-Coumaric acid	637540 637542	HMDB0002641 HMDB0002035	163.039	7.3007	0.00014048	N.D.	0.000175869	N.D.	0.000127698	9.56607e-05	N.D.	N.D.	N.D.	N.D.	N.D.	N.D.	0.000158175	2.50236e-05	0.000111679	2.26535e-05	N.A.	N.A.	N.A.	N.A.
A_0029	o-Hydroxybenzoic acid	o-Hydroxybenzoic acid	338	HMDB0001895	137.025	8.65493	0.00115447	0.0014775	0.00168276	0.000556935	0.00141121	0.0017882	N.D.	0.00056639	0.00115168	0.000540853	0.000466256	0.000783697	0.00143824	0.000266329	0.00125212	0.000630862	0.000859035	0.000413862	0.000596935	0.000165985
C_0156	Octanoylcarnitine	Octanoylcarnitine	11953814	HMDB0000791	288.217	8.91936	2.00231e-05	N.D.	N.D.	N.D.	N.D.	2.4943e-05	6.22692e-05	N.D.	N.D.	3.29946e-05	3.16145e-05	N.D.	2.00231e-05	N.A.	2.4943e-05	N.A.	6.22692e-05	N.A.	3.23046e-05	9.75864e-07
C_0157	Ophthalmic acid	Ophthalmic acid	7018721	HMDB0005765	290.136	11.6602	7.94127e-05	8.12637e-05	0.000115197	7.38183e-05	9.65958e-05	0.000112896	9.43961e-05	4.41975e-05	7.43399e-05	5.32751e-05	5.79308e-05	5.56149e-05	9.19577e-05	2.01469e-05	9.44367e-05	1.96282e-05	7.09779e-05	2.52676e-05	5.5607e-05	2.32787e-06
C_0059	Ornithine	Ornithine	389	HMDB0000214,HMDB0003374	133.098	5.76484	0.0250429	0.0250119	0.028942	0.0156254	0.0229726	0.0214687	0.0173675	0.022724	0.0241363	0.0190384	0.0161796	0.0227439	0.0263323	0.00226019	0.0200222	0.00388131	0.0214092	0.0035708	0.0193206	0.00329123
A_0098	Orotidine	Orotidine	92751	HMDB0000788	287.053	6.66506	N.D.	N.D.	N.D.	7.80716e-05	0.000194128	9.56607e-05	N.D.	N.D.	N.D.	N.D.	N.D.	N.D.	N.A.	N.A.	0.00012262	6.2549e-05	N.A.	N.A.	N.A.	N.A.
A_0058	p-Hydroxyphenylpyruvic acid	HPP	979	HMDB0000707	179.035	7.3216	0.000594753	0.00120127	0.00102343	N.D.	0.000608543	0.000650286	N.D.	0.000676566	0.0010418	0.000546165	0.000683335	0.000730191	0.000939818	0.000311783	0.000629414	2.95166e-05	0.000859181	0.000258258	0.00065323	9.56355e-05
A_0085	Pantothenic acid	Pantothenic acid	6613	HMDB0000210	218.103	6.51162	0.00052183	0.000478292	0.000353504	0.000351502	0.00039514	0.000519054	0.000617555	0.000500222	0.000443703	0.000469614	0.000446828	0.000483122	0.000451209	8.737e-05	0.000421899	8.69223e-05	0.000520493	8.86811e-05	0.000466522	1.83435e-05
A_0037	Pelargonic acid	Pelargonic acid	8158	HMDB0000847	157.123	6.90896	N.D.	N.D.	0.00029135	N.D.	0.00027054	0.000207553	0.000256425	N.D.	N.D.	0.000208717	N.D.	N.D.	0.00029135	N.A.	0.000239046	4.45388e-05	0.000256425	N.A.	0.000208717	N.A.
C_0098	Phe	Phe	994	HMDB0000159	166.087	9.5847	0.0571751	0.0467226	0.0524181	0.0312699	0.0419849	0.0408281	0.0422908	0.0566505	0.0499943	0.0377283	0.0392092	0.0411429	0.0521053	0.0052333	0.0380277	0.00588089	0.0496452	0.00718623	0.0393601	0.00171232
A_0072	Phenaceturic acid	Phenaceturic acid	68144	HMDB0000821	192.067	6.94743	8.87079e-05	0.000376592	0.000362333	0.000138154	0.000138024	0.000156442	0.000103123	0.00019249	0.000229154	0.000363693	0.00047428	0.000517114	0.000275878	0.000162251	0.000144207	1.05961e-05	0.000174922	6.48258e-05	0.000451696	7.91645e-05
A_0040	Phenylpyruvic acid	Phenylpyruvate	997	HMDB0000205	163.04	7.71626	0.000145531	0.000215819	0.000222132	N.D.	N.D.	N.D.	N.D.	0.000126638	0.000158565	0.000127793	N.D.	0.000178141	0.000194494	4.25202e-05	N.A.	N.A.	0.000142601	2.25752e-05	0.000152967	3.56021e-05
A_0083	Phosphocreatine	Phosphocreatine	9548602	HMDB0001511	210.029	10.0068	N.D.	0.000178227	N.D.	0.000104335	0.000209273	0.000188213	0.000128805	N.D.	N.D.	0.000221528	0.000161754	0.000177197	0.000178227	N.A.	0.000167274	5.55141e-05	0.000128805	N.A.	0.000186826	3.10287e-05
A_0045	Phosphoenolpyruvic acid	PEP	1005	HMDB0000263	166.974	15.1703	0.000115541	0.000216155	0.000162096	N.D.	N.D.	N.D.	0.000158043	N.D.	N.D.	N.D.	0.00019005	0.000208356	0.000164597	5.03533e-05	N.A.	N.A.	0.000158043	N.A.	0.000199203	1.29446e-05
C_0109	Phosphorylcholine	Phosphorylcholine	1014	HMDB0001565	184.074	19.2193	0.000463807	0.000707007	0.000691449	0.000495126	0.000913085	0.000857475	0.000513411	0.000460059	0.00056284	0.000444001	0.000488016	0.000531803	0.000620754	0.000136143	0.000755229	0.000226965	0.000512103	5.14026e-05	0.00048794	4.3901e-05
C_0041	Picolinic acid	Picolinic acid	1018	HMDB0002243	124.041	17.3748	0.000253935	0.000264686	0.00034083	0.00021946	0.000271918	0.000308111	5.68113e-05	0.000118559	0.000158915	0.000129808	0.000120578	0.000141842	0.000286484	4.73712e-05	0.000266496	4.45736e-05	0.000111428	5.14238e-05	0.000130742	1.06629e-05
C_0052	Pipecolic acid	Pipecolic acid	439227	HMDB0000070,HMDB0000716,HMDB0005960	130.087	8.82238	0.00122425	0.00184933	0.00197739	0.00203582	0.0022626	0.00229805	0.000581448	0.00208264	0.00217391	0.00185272	0.00182811	0.00191692	0.00168366	0.000402975	0.00219882	0.000142277	0.00161266	0.000894225	0.00186592	4.58535e-05
C_0007	Piperidine	Piperidine	8082		86.0968	5.8531	N.D.	N.D.	N.D.	N.D.	N.D.	N.D.	N.D.	4.88271e-05	4.16995e-05	N.D.	N.D.	N.D.	N.A.	N.A.	N.A.	N.A.	4.52633e-05	5.03993e-06	N.A.	N.A.
C_0028	Pro	Pro	614	HMDB0000162,HMDB0003411	116.071	9.33709	0.0507319	0.0416404	0.0476296	0.0287628	0.035437	0.033609	0.0140808	0.0445218	0.0419614	0.0303704	0.027269	0.0352235	0.0466673	0.00462148	0.0326029	0.00344894	0.0335213	0.0168846	0.0309543	0.00400927
A_0002	Propionic acid	Propionic acid	1032	HMDB0000237	73.0291	9.04312	0.00200082	N.D.	N.D.	N.D.	N.D.	N.D.	N.D.	0.00274932	0.00142465	N.D.	N.D.	N.D.	0.00200082	N.A.	N.A.	N.A.	0.00208698	0.000936685	N.A.	N.A.
C_0126	Propionylcarnitine XC0061	Propionylcarnitine XC0061	188824 0	HMDB0000824	218.14	7.94508	0.00105381	0.00121728	0.00148401	0.00066574	0.00102829	0.001202	0.000376902	0.00137331	0.00195919	0.00122409	0.00120327	0.00105829	0.0012517	0.000217158	0.000965344	0.000273617	0.00123646	0.000799968	0.00116188	9.03138e-05
C_0008	Putrescine	Putrescine	1045	HMDB0001414	89.1081	3.94965	0.000106666	0.000125689	N.D.	N.D.	0.000144617	N.D.	N.D.	N.D.	N.D.	0.0001357	N.D.	N.D.	0.000116178	1.34509e-05	0.000144617	N.A.	N.A.	N.A.	0.0001357	N.A.
A_0004	Pyruvic acid	Pyruvic acid	1060	HMDB0000243	87.0086	10.4105	0.015533	0.0152966	0.0145413	0.0111984	0.0155375	0.0138048	0.0116877	0.0145229	0.0161757	0.0129705	0.0141993	0.0143498	0.0151237	0.000517975	0.0135136	0.00218414	0.0141288	0.00226979	0.0138399	0.00075666
A_0089	Ribose 5-phosphate	R5P	439167	HMDB0001548	229.012	8.73425	N.D.	N.D.	N.D.	N.D.	0.000327677	0.000246231	N.D.	N.D.	N.D.	N.D.	N.D.	N.D.	N.A.	N.A.	0.000286954	5.75907e-05	N.A.	N.A.	N.A.	N.A.
A_0088	Ribulose 5-phosphate	Ru5P	439184	HMDB0000618	229.012	9.06846	0.0011914	0.00234514	0.00159236	0.00184709	0.00389529	0.0035094	0.000623876	0.000299183	0.000294527	0.000316825	0.000387702	0.000226296	0.00170963	0.000585743	0.00308393	0.00108837	0.000405862	0.00018882	0.000310274	8.09018e-05
C_0169	S-Adenosylmethionine	SAM	34755	HMDB0001185	399.147	6.02246	N.D.	2.1216e-05	N.D.	N.D.	2.67128e-05	2.66608e-05	N.D.	N.D.	2.11609e-05	1.99084e-05	2.27648e-05	N.D.	2.1216e-05	N.A.	2.66868e-05	3.67413e-08	2.11609e-05	N.A.	2.13366e-05	2.01977e-06
C_0061	S-Methylcysteine	S-Methylcysteine	24417	HMDB0002108	136.043	10.0734	0.000134105	0.000140411	0.000154557	0.00021485	0.000202034	0.000213561	0.000322882	0.000189738	0.000210157	0.000306006	0.000235566	0.000203782	0.000143025	1.04732e-05	0.000210149	7.05663e-06	0.000240926	7.17065e-05	0.000248451	5.23161e-05
C_0096	S-Methylmethionine	S-Methylmethionine	145692		164.075	6.21184	4.77094e-05	5.38758e-05	7.49651e-05	4.71941e-05	5.33027e-05	7.23552e-05	2.79715e-05	0.000101777	7.55155e-05	6.62373e-05	5.96775e-05	5.81808e-05	5.88501e-05	1.42925e-05	5.76174e-05	1.31237e-05	6.84214e-05	3.74108e-05	6.13652e-05	4.28519e-06
A_0077	S-Sulfocysteine	S-Sulfocysteine	115015	HMDB0000731	199.97	8.96421	0.00184298	0.000939802	0.000817545	0.000680338	0.000765498	0.00100979	0.00155791	0.00246818	0.00187183	0.00131229	0.00103049	0.00145818	0.00120011	0.000560087	0.000818542	0.000171012	0.00196597	0.00046238	0.00126699	0.000217413
C_0009	Sarcosine	Sarcosine	1088	HMDB0000271	90.0553	8.15325	N.D.	0.00223096	N.D.	0.00082521	0.00176765	0.00196266	0.00046398	0.00115811	0.00227874	0.00158393	0.00138557	N.D.	0.00223096	N.A.	0.00151851	0.000608278	0.00130028	0.000915697	0.00148475	0.000140262
C_0119	SDMA	SDMA	169148	HMDB0003334	203.151	6.59947	9.31322e-05	9.81079e-05	0.000133905	0.000120531	0.000114589	0.000117569	0.000102955	0.000100837	0.000127657	0.000122861	9.80458e-05	0.000125372	0.000108382	2.22432e-05	0.000117563	2.97115e-06	0.000110483	1.49109e-05	0.000115426	1.51044e-05
A_0099	Sedoheptulose 7-phosphate	S7P	165007	HMDB0001068	289.032	8.02949	N.D.	9.16307e-05	N.D.	N.D.	6.88397e-05	N.D.	N.D.	N.D.	N.D.	N.D.	N.D.	N.D.	9.16307e-05	N.A.	6.88397e-05	N.A.	N.A.	N.A.	N.A.	N.A.
C_0020	Ser	Ser	617	HMDB0000187,HMDB0003406	106.05	8.63412	0.0424979	0.0290964	0.0306382	0.0239381	0.0272794	0.0253161	0.0132468	0.0415711	0.0300828	0.0245758	0.0204656	0.0244372	0.0340775	0.00733291	0.0255112	0.0016792	0.0283002	0.014246	0.0231595	0.00233405
C_0105	Serotonin	Serotonin	5202	HMDB0000259	177.103	7.45637	0.00454469	0.00721923	0.00717251	0.00407569	0.00357257	0.00720666	0.000114243	0.00240526	0.00277381	0.000130428	0.000139034	0.000141544	0.00631214	0.00153084	0.00495164	0.00196904	0.00176444	0.00144094	0.000137002	5.8298e-06
C_0076	Spermidine	Spermidine	1102	HMDB0001257	146.165	3.86192	0.00010061	0.000104344	9.26671e-05	N.D.	N.D.	N.D.	N.D.	N.D.	N.D.	N.D.	9.01858e-05	7.79325e-05	9.92071e-05	5.96359e-06	N.A.	N.A.	N.A.	N.A.	8.40591e-05	8.66443e-06
A_0016	Succinic acid	Succinic acid	1110	HMDB0000254	117.019	15.1356	0.00411529	0.00545589	0.00560804	0.00313474	0.00595704	0.00621657	0.00254213	0.00955075	0.0140712	0.00934354	0.00933314	0.00548745	0.00505974	0.000821447	0.00510278	0.00170931	0.00872136	0.00580912	0.00805471	0.00222332
C_0042	Taurine	Taurine	1123	HMDB0000251	126.023	21.2067	0.016576	0.018441	0.0187558	0.034358	0.0371949	0.0349105	0.0192983	0.0169027	0.0144247	0.0123921	0.012829	0.013099	0.0179243	0.00117822	0.0354878	0.00150395	0.0168752	0.00243691	0.0127734	0.000356746
A_0127	Taurocholic acid	Taurocholic acid	46783527	HMDB0000036	514.287	5.74862	0.0904104	0.000740094	0.000956333	0.000850872	0.00230166	0.000560841	0.00454256	0.0202393	0.000900967	0.00163474	0.0026531	0.00185884	0.0307023	0.0517089	0.00123779	0.000932678	0.00856096	0.0102764	0.00204889	0.000535117
A_0041	Terephthalic acid	Terephthalic acid	7489	HMDB0002428	165.019	12.8819	0.000382928	0.00042761	0.000423428	0.000432092	0.000383437	0.000367448	0.000491515	0.000346356	0.000380068	0.000384002	0.000447673	0.000390275	0.000411322	2.46789e-05	0.000394326	3.36696e-05	0.00040598	7.59694e-05	0.000407317	3.509e-05
C_0148	Thiamine	Thiamine	1130	HMDB0000235	265.113	5.53858	8.21936e-05	0.000136554	9.6355e-05	0.000103401	0.000107772	0.000122172	5.8858e-05	0.000135414	0.00014211	0.000126211	0.000100316	0.000109678	0.000105034	2.82003e-05	0.000111115	9.82226e-06	0.000112127	4.62539e-05	0.000112068	1.31115e-05
C_0168	Thiamine phosphate	TMP	1131	HMDB0002666	345.08	9.19429	4.20856e-05	5.8569e-05	4.67359e-05	5.35922e-05	5.70486e-05	7.61345e-05	3.65304e-05	4.74527e-05	5.89879e-05	4.63909e-05	5.53109e-05	6.11645e-05	4.91302e-05	8.49854e-06	6.22584e-05	1.21406e-05	4.7657e-05	1.12301e-05	5.42887e-05	7.43963e-06
C_0033	Thr	Thr	6288	HMDB0000167	120.066	9.09969	0.0397087	0.0532162	0.0609089	0.0400105	0.0471948	0.0457895	0.0238792	0.0455759	0.0479981	0.040282	0.0363397	0.0420346	0.0512779	0.0107322	0.0443316	0.00380759	0.0391511	0.0132812	0.0395521	0.00291677
C_0081	threo-β-Methylaspartic acid	threo-b-Methylaspartic acid	440064		148.061	10.8029	N.D.	N.D.	N.D.	N.D.	5.34255e-05	N.D.	N.D.	N.D.	N.D.	N.D.	N.D.	5.12588e-05	N.A.	N.A.	5.34255e-05	N.A.	N.A.	N.A.	5.12588e-05	N.A.
A_0027	Threonic acid	Threonic acid	5460407	HMDB0000943	135.03	7.74295	0.00179278	0.00218202	0.00171102	0.00190106	0.00212956	0.00183758	0.00145795	0.0013259	0.00162946	0.00163943	0.00176662	0.00213612	0.00189527	0.000251673	0.00195607	0.000153562	0.0014711	0.000152205	0.00184739	0.00025801
C_0136	Thymidine	Thymidine	5789	HMDB0000273	243.1	21.2596	0.00100672	0.000926432	0.000993322	0.000715549	0.00058111	0.00077866	0.000722856	0.000315025	0.000438778	0.000326163	0.000280281	0.000314057	0.00097549	4.30106e-05	0.000691773	0.000100898	0.00049222	0.000209102	0.000306833	2.37788e-05
C_0084	Triethanolamine	Triethanolamine	7618		150.113	7.00554	1.56971e-05	1.74871e-05	2.97715e-05	2.84128e-05	2.90463e-05	2.72792e-05	2.49945e-05	N.D.	3.63055e-05	2.00945e-05	2.00284e-05	N.D.	2.09852e-05	7.66156e-06	2.82461e-05	8.95256e-07	3.065e-05	7.99811e-06	2.00614e-05	4.67398e-08
C_0066	Trigonelline	Trigonelline	5570	HMDB0000875	138.056	9.04406	0.00120077	0.0023434	0.00251777	0.00129915	0.00194168	0.00228506	0.000184017	0.00134249	0.00225682	0.00137101	0.00126243	0.00213562	0.00202065	0.000715368	0.00184196	0.000500466	0.00126111	0.0010388	0.00158969	0.000475902
C_0006	Trimethylamine N-oxide	Trimethylamine N-oxide	1145	HMDB0000925	76.0763	5.58958	0.00508933	0.0143955	0.0167984	0.00755891	0.017946	0.018169	0.00341358	0.0108858	0.0163434	0.00801484	0.00895658	0.0144025	0.0120944	0.00618441	0.014558	0.00606239	0.0102142	0.006491	0.010458	0.00344834
C_0123	Trp	Trp	1148	HMDB0000929	205.098	9.52721	0.0453908	0.047553	0.052763	0.0402129	0.0434455	0.0393497	0.0266634	0.0346758	0.0407377	0.0395138	0.0376899	0.03735	0.0485689	0.00378968	0.0410027	0.00215908	0.0340256	0.00705964	0.0381846	0.0011636
C_0107	Tyr	Tyr	1153	HMDB0000158	182.082	9.84714	0.0410557	0.0351672	0.0408492	0.0242059	0.0324242	0.0297872	0.0122829	0.037297	0.0326045	0.026042	0.0233928	0.0228144	0.039024	0.00334171	0.0288057	0.00419616	0.0273948	0.0132959	0.0240831	0.00172094
A_0102	UMP	UMP	6030	HMDB0000288	323.026	8.13082	N.D.	N.D.	N.D.	0.000207951	0.000420266	0.000601937	N.D.	N.D.	N.D.	N.D.	N.D.	N.D.	N.A.	N.A.	0.000410052	0.000197192	N.A.	N.A.	N.A.	N.A.
C_0025	Uracil	Uracil	1174	HMDB0000300	113.035	21.227	0.000584811	0.00056216	0.000532668	0.000470497	0.000779583	0.000721834	0.000626723	0.000656091	0.000523906	0.000465149	0.000406273	0.0003245	0.00055988	2.6146e-05	0.000657305	0.000164337	0.00060224	6.94101e-05	0.000398641	7.06348e-05
C_0001	Urea	Urea	1176	HMDB0000294	62.0412	20.1587	0.0100184	0.0146885	0.0153742	0.0130227	0.0137908	0.0147076	0.00734416	0.0126986	0.0134123	0.0109816	0.0113432	0.0125394	0.0133603	0.00291447	0.0138404	0.000843521	0.0111517	0.00331666	0.0116214	0.000815317
A_0046	Uric acid	Uric acid	1175	HMDB0000289	167.021	7.47351	0.00868327	0.00633729	0.00603182	0.00545926	0.00644443	0.00698116	0.00390604	0.0101257	0.00653801	0.00495423	0.00496537	0.00420175	0.00701746	0.0014507	0.00629495	0.000771886	0.00685658	0.00312204	0.00470711	0.000437696
C_0138	Uridine	Uridine	6029	HMDB0000296	245.08	21.2781	0.000777379	0.00117845	0.00129151	0.00202894	0.00151483	0.00168327	0.00067758	0.00170692	0.00188381	0.00115028	0.000975916	0.000922658	0.00108245	0.000270175	0.00174235	0.000262095	0.00142277	0.000651386	0.00101629	0.000119061
C_0069	Urocanic acid	Urocanic acid	736715	HMDB0000301	139.051	7.05483	0.000353989	0.00068952	0.000273777	0.000163872	0.000471066	0.000450829	0.000496541	0.000223592	0.000247431	0.00051551	0.000598988	0.000453572	0.000439095	0.000220551	0.000361922	0.000171814	0.000322521	0.000151176	0.00052269	7.29733e-05
C_0032	Val	Val	1182	HMDB0000883	118.087	8.57199	0.113758	0.145064	0.162407	0.116941	0.12954	0.128956	0.0871773	0.113163	0.124699	0.107046	0.110582	0.119147	0.14041	0.0246558	0.125146	0.00711158	0.108346	0.0192189	0.112258	0.00622231
A_0011	XA0002	XA0002			110.985	12.227	0.00138334	0.00115428	0.00162803	0.00179781	0.00157918	0.00189111	N.D.	N.D.	0.00128416	N.D.	0.00128727	0.00119978	0.00138855	0.000236917	0.00175603	0.000160105	0.00128416	N.A.	0.00124353	6.18656e-05
A_0044	XA0012	XA0012			166.018	7.86319	0.000272437	0.000395053	0.000259213	0.000353661	0.000452965	0.000408889	0.000339398	0.000245995	0.000332429	0.000276832	0.000357294	0.000405382	0.000308901	7.4902e-05	0.000405172	4.97565e-05	0.000305941	5.20314e-05	0.000346502	6.4951e-05
A_0052	XA0013	XA0013			172.993	8.95754	0.0036768	0.00542736	0.00428725	0.000878935	0.000249544	0.000336712	N.D.	0.0011752	0.00224807	0.00108796	0.0024187	0.00321158	0.0044638	0.000888533	0.000488397	0.000341013	0.00171164	0.000758631	0.00223941	0.00107311
A_0069	XA0019	XA0019			191.02	7.02674	0.00150204	0.00135063	0.00149877	0.00220004	0.00218566	0.00149776	0.00220787	0.00212341	0.00179707	0.00195063	0.0020424	0.0019926	0.00145048	8.64876e-05	0.00196115	0.000401372	0.00204278	0.000216945	0.00199521	4.59404e-05
A_0090	XA0033	XA0033			242.08	6.4614	0.000116804	0.00018259	0.000120071	0.000124123	0.000189998	0.000167493	0.000184516	0.000115874	N.D.	N.D.	0.000154996	N.D.	0.000139822	3.70745e-05	0.000160538	3.34835e-05	0.000150195	4.85369e-05	0.000154996	N.A.
A_0092	XA0035	XA0035			254.982	10.9355	0.000939799	0.00101566	0.000884996	0.00134053	0.00148109	0.00109371	0.00135522	0.00186602	0.00154774	0.00155507	0.00149928	0.00160516	0.000946818	6.56129e-05	0.00130511	0.000196102	0.00158966	0.000257964	0.00155317	5.29654e-05
C_0087	Xanthine	Xanthine	1188	HMDB0000292	153.042	18.4249	0.00189497	0.00272349	0.000894821	0.00231671	0.00390313	0.00329543	N.D.	N.D.	N.D.	N.D.	N.D.	N.D.	0.00183776	0.000915676	0.00317176	0.00080041	N.A.	N.A.	N.A.	N.A.
C_0003	XC0001	XC0001			72.081	5.39073	7.83621e-05	0.000124017	0.000111174	7.09976e-05	8.54808e-05	0.000105819	N.D.	0.000138886	0.000114449	9.80535e-05	0.000116619	8.87332e-05	0.000104518	2.35441e-05	8.74324e-05	1.74924e-05	0.000126667	1.72795e-05	0.000101135	1.41958e-05
C_0048	XC0016	XC0016			129.066	7.4573	0.000268273	0.000409404	0.000430614	0.000308275	0.000436984	0.000402798	0.000154308	0.000398501	0.000334564	0.000326783	0.000346828	0.00034455	0.00036943	8.82446e-05	0.000382686	6.66697e-05	0.000295791	0.00012663	0.000339387	1.09747e-05
C_0073	XC0029 Stachydrine	XC0029 Stachydrine	0 115244	HMDB0004827	144.103	9.95008	0.00557588	0.00814874	0.00822813	0.00543276	0.00736394	0.00760974	0.000747478	0.00791411	0.00801564	0.00541552	0.00494229	0.0067877	0.00731758	0.00150888	0.00680215	0.00119227	0.00555908	0.00416728	0.00571517	0.000958505
C_0100	XC0040	XC0040			174.088	10.501	7.94745e-05	0.000146969	0.000153417	7.87028e-05	0.000147381	0.000137152	2.74753e-05	8.09444e-05	0.00010048	9.68751e-05	9.41449e-05	0.000117137	0.00012662	4.09565e-05	0.000121079	3.70531e-05	6.96332e-05	3.77938e-05	0.000102719	1.2561e-05
C_0142	XC0089	XC0089			255.098	8.13949	N.D.	N.D.	N.D.	2.58673e-05	2.9906e-05	2.21257e-05	N.D.	N.D.	N.D.	2.30714e-05	N.D.	N.D.	N.A.	N.A.	2.59664e-05	3.8911e-06	N.A.	N.A.	2.30714e-05	N.A.
C_0160	XC0120	XC0120			298.055	8.10659	N.D.	2.14732e-05	2.70223e-05	2.31843e-05	1.80541e-05	2.21944e-05	2.22035e-05	3.0526e-05	3.35394e-05	4.48404e-05	3.71456e-05	3.40731e-05	2.42477e-05	3.92385e-06	2.11443e-05	2.72153e-06	2.87563e-05	5.87148e-06	3.86864e-05	5.54655e-06
C_0166	XC0132	XC0132			325.161	7.39052	2.48435e-05	2.66164e-05	2.81622e-05	2.70369e-05	2.44406e-05	3.80672e-05	2.946e-05	2.4522e-05	3.25713e-05	3.1258e-05	1.81653e-05	2.20789e-05	2.65407e-05	1.66066e-06	2.98482e-05	7.23524e-06	2.88511e-05	4.05901e-06	2.38341e-05	6.72054e-06
C_0011	β-Ala	b-Ala	239	HMDB0000056	90.0555	6.22483	0.000523691	0.000309111	0.000412241	0.000379204	0.000643686	0.000696823	0.000141594	0.000337377	0.000202135	0.000304022	0.000251344	0.000228785	0.000415014	0.000107317	0.000573238	0.000170125	0.000227036	0.000100238	0.000261384	3.86101e-05
A_0017	β-Hydroxyisovaleric acid	b-Hydroxyisovaleric acid	69362	HMDB0000754	117.055	7.58983	N.D.	N.D.	N.D.	N.D.	N.D.	N.D.	N.D.	N.D.	N.D.	0.000588658	N.D.	N.D.	N.A.	N.A.	N.A.	N.A.	N.A.	N.A.	0.000588658	N.A.
C_0108	β-Tyr	b-Tyr	440311	HMDB0003831	182.082	8.16544	4.43104e-05	5.29757e-05	6.65165e-05	3.06831e-05	6.21456e-05	5.95058e-05	N.D.	N.D.	4.49497e-05	2.33815e-05	2.0203e-05	4.6485e-05	5.46009e-05	1.11919e-05	5.07782e-05	1.74528e-05	4.49497e-05	N.A.	3.00232e-05	1.43447e-05
C_0075	γ-Butyrobetaine	Actinine	134	HMDB0001161	146.118	6.8777	0.00220594	0.00164302	0.00156294	0.0019448	0.00234397	0.00235144	0.000997609	0.00238652	0.0021571	0.00180459	0.00171044	0.0016268	0.00180397	0.000350417	0.0022134	0.000232648	0.00184708	0.000744551	0.00171394	8.89509e-05
C_0127	γ-Glu-Ala	g-Glu-Ala	440103	HMDB0006248	219.099	10.7727	0.000878298	0.000694085	0.000729133	0.000549062	0.000509078	0.000723346	0.00031302	0.0006898	0.000792222	0.000603144	0.000588333	0.000810653	0.000767172	9.78204e-05	0.000593829	0.000113933	0.000598347	0.000252351	0.000667376	0.000124302
C_0086	γ-Glu-Arg_divalent	g-Glu-Arg	20719180		152.585	7.42393	0.000577148	0.000800422	0.000863373	0.000397366	0.000649949	0.00069002	0.000685333	0.000760545	0.00105777	0.000721044	0.000545423	0.000693575	0.000746981	0.00015041	0.000579112	0.000158666	0.00083455	0.000196939	0.000653347	9.44687e-05
C_0146	γ-Glu-Asn	g-Glu-Asn	131801686	HMDB0029144	262.102	11.1956	0.000200602	8.52497e-05	0.000119086	8.06291e-05	8.86741e-05	9.9978e-05	6.69207e-05	9.43267e-05	0.00010947	8.62077e-05	8.41307e-05	7.44714e-05	0.000134979	5.92957e-05	8.97604e-05	9.7201e-06	9.02391e-05	2.15671e-05	8.16033e-05	6.26306e-06
C_0162	γ-Glu-Citrulline	g-Glu-Citrulline			305.148	11.6287	0.000285329	0.000169342	0.000221945	0.000183548	0.000212044	0.000223319	9.95438e-05	0.000288839	0.000317068	0.00025453	0.000230268	0.000234096	0.000225539	5.8077e-05	0.000206304	2.04973e-05	0.00023515	0.000118284	0.000239631	1.30438e-05
C_0151	γ-Glu-Gln	g-Glu-Gln	150914	HMDB0011738	276.121	11.4432	0.00485826	0.00199193	0.00239446	0.00323301	0.00299926	0.00390677	0.00503438	0.00313737	0.00290175	0.00342381	0.00248456	0.00245386	0.00308155	0.00155179	0.00337968	0.000471199	0.00369117	0.0011692	0.00278741	0.000551352
C_0122	γ-Glu-Gly	g-Glu-Gly	165527	HMDB0011667	205.084	10.5288	0.000899495	0.000610956	0.000601733	0.000682595	0.000733342	0.00081075	0.000348621	0.000397995	0.000617955	0.000761171	0.000592932	0.000712312	0.000704061	0.000169313	0.000742229	6.45377e-05	0.000454857	0.000143388	0.000688805	8.65474e-05
C_0155	γ-Glu-His	g-Glu-His	7017195	HMDB0029151	285.121	7.42949	0.000132993	8.78857e-05	0.000106748	7.98723e-05	9.61045e-05	0.000114133	0.000130927	0.000128614	0.000143424	0.000120691	9.46107e-05	0.000106217	0.000109209	2.26541e-05	9.67033e-05	1.71382e-05	0.000134322	7.96742e-06	0.000107173	1.30663e-05
C_0145	γ-Glu-Ile γ-Glu-Leu	g-Glu-Ile g-Glu-Leu	22885096 151023	HMDB0011170 HMDB0011171	261.146	11.3477	0.000532837	0.000789042	0.000941154	0.000661956	0.0006696	0.000899527	0.000689116	0.000460928	0.000786551	0.000637689	0.000685447	0.000704973	0.000754345	0.000206358	0.000743695	0.000135009	0.000645532	0.00016713	0.000676036	3.4615e-05
C_0068	γ-Glu-Lys_divalent	g-Glu-Lys	65254		138.582	7.30245	0.000602424	0.000856869	0.000976827	0.000583942	0.000844062	0.000909216	0.000993268	0.000734142	0.00122554	0.000831501	0.000786113	0.000922181	0.00081204	0.000191185	0.000779073	0.0001721	0.000984316	0.00024582	0.000846598	6.92789e-05
C_0152	γ-Glu-Met	g-Glu-Met	7009567	HMDB0034367	279.104	11.3931	0.000135465	8.885e-05	0.00014061	0.000154929	0.000103044	0.000105475	4.82524e-05	0.000120585	0.000132152	8.77582e-05	8.09285e-05	8.61076e-05	0.000121642	2.85147e-05	0.000121149	2.92793e-05	0.00010033	4.54697e-05	8.49314e-05	3.56352e-06
C_0147	γ-Glu-Ornitine	g-Glu-Ornitine	189156	HMDB0002248	262.141	7.22082	0.000121684	0.000130575	0.000157507	7.84964e-05	0.000101877	0.000157766	6.98978e-05	0.000110168	0.000150754	0.000107667	9.60662e-05	0.000122508	0.000136589	1.86536e-05	0.000112713	4.07306e-05	0.000110274	4.04285e-05	0.000108747	1.32539e-05
C_0159	γ-Glu-Phe	g-Glu-Phe	111299	HMDB0000594	295.129	11.4636	0.000403614	0.000304996	0.000355447	0.000233563	0.000276093	0.000320823	0.000280645	0.000275023	0.000318313	0.000248886	0.000221942	0.000270138	0.000354686	4.93134e-05	0.000276826	4.36346e-05	0.000291327	2.3539e-05	0.000246989	2.41539e-05
C_0131	γ-Glu-Ser	g-Glu-Ser	22844748	HMDB0029158	235.094	11.0574	0.000455835	0.000303067	0.000454417	0.000240374	0.000274312	0.000345628	0.000201196	0.000358499	0.000395834	0.000260856	0.000260078	0.000314355	0.00040444	8.77941e-05	0.000286772	5.37221e-05	0.00031851	0.000103297	0.00027843	3.11151e-05
C_0141	γ-Glu-Thr	g-Glu-Thr	53861142	HMDB0029159	249.11	11.1678	0.000176376	0.000223475	0.000324268	0.000191528	0.000190674	0.000228472	0.00011201	0.000213899	0.00023526	0.000196169	0.000203428	0.000191191	0.000241373	7.55527e-05	0.000203558	2.15803e-05	0.000187056	6.58637e-05	0.000196929	6.15352e-06
C_0167	γ-Glu-Trp	g-Glu-Trp	3038501	HMDB0029160	334.141	11.5601	8.5778e-05	6.15907e-05	0.000112247	7.61573e-05	8.93496e-05	8.13567e-05	0.000112382	5.07078e-05	8.61652e-05	7.25633e-05	6.68388e-05	6.6893e-05	8.65384e-05	2.53365e-05	8.22879e-05	6.64525e-06	8.30851e-05	3.09523e-05	6.8765e-05	3.28951e-06
C_0165	γ-Glu-Tyr	g-Glu-Tyr	94340	HMDB0011741	311.126	11.6639	0.000300841	0.00021036	0.000271765	0.000157474	0.000187972	0.000211156	0.000105498	0.000183662	0.000237957	0.000179114	0.000158655	0.00015676	0.000260989	4.61932e-05	0.000185534	2.69239e-05	0.000175706	6.6587e-05	0.000164843	1.23951e-05
C_0140	γ-Glu-Val	g-Glu-Val	7015683	HMDB0011172	247.13	11.1474	0.000288976	0.00037263	0.00050055	0.000371774	0.000339651	0.000423068	0.000209507	0.000225473	0.000279587	0.000238095	0.000254255	0.000266558	0.000387385	0.000106556	0.000378165	4.20742e-05	0.000238189	3.67299e-05	0.000252969	1.42751e-05
C_0161	γ-Glu-Val-Gly	g-Glu-Val-Gly			304.152	11.8488	3.9799e-05	6.42266e-05	8.2341e-05	7.40934e-05	6.23298e-05	8.00511e-05	N.D.	N.D.	5.08969e-05	N.D.	3.831e-05	N.D.	6.21222e-05	2.13489e-05	7.21581e-05	9.01779e-06	5.08969e-05	N.A.	3.831e-05	N.A.
C indicates cation mode, A indicates anion mode.
N.D.: Not Detected.
N.A.: Not Available.
